# Supplementary material for: Eya3 partners with PP2A to induce c-Myc stabilization and tumor progression
Source: Nat Commun. 2018 Mar 13;9:1047. doi: 10.1038/s41467-018-03327-4 (PMC5849647; doi:10.1038/s41467-018-03327-4)
Supplement: Supplementary file 4 — Supplementary Data 1 [file 41467_2018_3327_MOESM4_ESM.xls]

## Sheet: MS-data
Identified Proteins	Accession Number	Molecular Weight	Taxonomy	Total spectrum counts
Eyes absent homolog 3 OS=Homo sapiens GN=EYA3 PE=1 SV=3	Q99504|EYA3_HUMAN	63 kDa	human	649
Heat shock 70 kDa protein 1A OS=Homo sapiens GN=HSPA1A PE=1 SV=1	P0DMV8|HS71A_HUMAN (+1)	70 kDa	human	435
Stress-70 protein, mitochondrial OS=Homo sapiens GN=HSPA9 PE=1 SV=2	P38646|GRP75_HUMAN	74 kDa	human	297
Heat shock cognate 71 kDa protein OS=Homo sapiens GN=HSPA8 PE=1 SV=1	P11142|HSP7C_HUMAN	71 kDa	human	188
DNA-dependent protein kinase catalytic subunit OS=Homo sapiens GN=PRKDC PE=1 SV=3	P78527|PRKDC_HUMAN	469 kDa	human	170
Heat shock 70 kDa protein 1-like OS=Homo sapiens GN=HSPA1L PE=1 SV=2	P34931|HS71L_HUMAN	70 kDa	human	169
78 kDa glucose-regulated protein OS=Homo sapiens GN=HSPA5 PE=1 SV=2	P11021|GRP78_HUMAN	72 kDa	human	162
Kinesin-like protein KIF11 OS=Homo sapiens GN=KIF11 PE=1 SV=2	P52732|KIF11_HUMAN	119 kDa	human	154
Protein arginine N-methyltransferase 5 OS=Homo sapiens GN=PRMT5 PE=1 SV=4	O14744|ANM5_HUMAN	73 kDa	human	144
Cytoplasmic dynein 1 heavy chain 1 OS=Homo sapiens GN=DYNC1H1 PE=1 SV=5	Q14204|DYHC1_HUMAN	532 kDa	human	132
Keratin, type II cytoskeletal 1 OS=Homo sapiens GN=KRT1 PE=1 SV=6	P04264|K2C1_HUMAN	66 kDa	human	122
Tubulin beta chain OS=Homo sapiens GN=TUBB PE=1 SV=2	P07437|TBB5_HUMAN	50 kDa	human	120
Tubulin alpha-1B chain OS=Homo sapiens GN=TUBA1B PE=1 SV=1	P68363|TBA1B_HUMAN	50 kDa	human	120
Tubulin alpha-1C chain OS=Homo sapiens GN=TUBA1C PE=1 SV=1	Q9BQE3|TBA1C_HUMAN	50 kDa	human	109
Clathrin heavy chain 1 OS=Homo sapiens GN=CLTC PE=1 SV=5	Q00610|CLH1_HUMAN	192 kDa	human	104
Tubulin beta-4B chain OS=Homo sapiens GN=TUBB4B PE=1 SV=1	P68371|TBB4B_HUMAN	50 kDa	human	104
Tubulin alpha-1A chain OS=Homo sapiens GN=TUBA1A PE=1 SV=1	Q71U36|TBA1A_HUMAN	50 kDa	human	99
Heat shock protein HSP 90-beta OS=Homo sapiens GN=HSP90AB1 PE=1 SV=4	P08238|HS90B_HUMAN	83 kDa	human	98
Keratin, type I cytoskeletal 10 OS=Homo sapiens GN=KRT10 PE=1 SV=6	P13645|K1C10_HUMAN	59 kDa	human	94
Tubulin beta-2B chain OS=Homo sapiens GN=TUBB2B PE=1 SV=1	Q9BVA1|TBB2B_HUMAN	50 kDa	human	94
Tubulin beta-4A chain OS=Homo sapiens GN=TUBB4A PE=1 SV=2	P04350|TBB4A_HUMAN	50 kDa	human	94
Actin, cytoplasmic 2 OS=Homo sapiens GN=ACTG1 PE=1 SV=1	P63261|ACTG_HUMAN	42 kDa	human	91
CAD protein OS=Homo sapiens GN=CAD PE=1 SV=3	P27708|PYR1_HUMAN	243 kDa	human	85
Heat shock protein 105 kDa OS=Homo sapiens GN=HSPH1 PE=1 SV=1	Q92598|HS105_HUMAN	97 kDa	human	84
Elongation factor 2 OS=Homo sapiens GN=EEF2 PE=1 SV=4	P13639|EF2_HUMAN	95 kDa	human	81
Methylosome protein 50 OS=Homo sapiens GN=WDR77 PE=1 SV=1	Q9BQA1|MEP50_HUMAN	37 kDa	human	79
Keratin, type I cytoskeletal 9 OS=Homo sapiens GN=KRT9 PE=1 SV=3	P35527|K1C9_HUMAN	62 kDa	human	76
Fatty acid synthase OS=Homo sapiens GN=FASN PE=1 SV=3	P49327|FAS_HUMAN	273 kDa	human	73
Filamin-A OS=Homo sapiens GN=FLNA PE=1 SV=4	P21333|FLNA_HUMAN	281 kDa	human	71
Translational activator GCN1 OS=Homo sapiens GN=GCN1L1 PE=1 SV=6	Q92616|GCN1L_HUMAN	293 kDa	human	70
Pyruvate kinase PKM OS=Homo sapiens GN=PKM PE=1 SV=4	P14618|KPYM_HUMAN	58 kDa	human	70
T-complex protein 1 subunit alpha OS=Homo sapiens GN=TCP1 PE=1 SV=1	P17987|TCPA_HUMAN	60 kDa	human	69
Vimentin OS=Homo sapiens GN=VIM PE=1 SV=4	P08670|VIME_HUMAN	54 kDa	human	67
Serine/threonine-protein phosphatase 2A 65 kDa regulatory subunit A alpha isoform OS=Homo sapiens GN=PPP2R1A PE=1 SV=4	P30153|2AAA_HUMAN	65 kDa	human	67
Elongation factor 1-alpha 1 OS=Homo sapiens GN=EEF1A1 PE=1 SV=1	P68104|EF1A1_HUMAN (+1)	50 kDa	human	66
Heat shock-related 70 kDa protein 2 OS=Homo sapiens GN=HSPA2 PE=1 SV=1	P54652|HSP72_HUMAN	70 kDa	human	66
Ubiquitin carboxyl-terminal hydrolase 11 OS=Homo sapiens GN=USP11 PE=1 SV=3	P51784|UBP11_HUMAN	110 kDa	human	65
Heat shock 70 kDa protein 4 OS=Homo sapiens GN=HSPA4 PE=1 SV=4	P34932|HSP74_HUMAN	94 kDa	human	65
Keratin, type II cytoskeletal 2 epidermal OS=Homo sapiens GN=KRT2 PE=1 SV=2	P35908|K22E_HUMAN	65 kDa	human	65
C-1-tetrahydrofolate synthase, cytoplasmic OS=Homo sapiens GN=MTHFD1 PE=1 SV=3	P11586|C1TC_HUMAN	102 kDa	human	61
SCY1-like protein 2 OS=Homo sapiens GN=SCYL2 PE=1 SV=1	Q6P3W7|SCYL2_HUMAN	104 kDa	human	60
U5 small nuclear ribonucleoprotein 200 kDa helicase OS=Homo sapiens GN=SNRNP200 PE=1 SV=2	O75643|U520_HUMAN	245 kDa	human	59
Bifunctional glutamate/proline--tRNA ligase OS=Homo sapiens GN=EPRS PE=1 SV=5	P07814|SYEP_HUMAN	171 kDa	human	58
T-complex protein 1 subunit gamma OS=Homo sapiens GN=CCT3 PE=1 SV=4	P49368|TCPG_HUMAN	61 kDa	human	57
ATP-citrate synthase OS=Homo sapiens GN=ACLY PE=1 SV=3	P53396|ACLY_HUMAN	121 kDa	human	57
Splicing factor 3B subunit 1 OS=Homo sapiens GN=SF3B1 PE=1 SV=3	O75533|SF3B1_HUMAN	146 kDa	human	56
Heat shock protein HSP 90-alpha OS=Homo sapiens GN=HSP90AA1 PE=1 SV=5	P07900|HS90A_HUMAN	85 kDa	human	56
Leucine-rich PPR motif-containing protein, mitochondrial OS=Homo sapiens GN=LRPPRC PE=1 SV=3	P42704|LPPRC_HUMAN	158 kDa	human	55
T-complex protein 1 subunit epsilon OS=Homo sapiens GN=CCT5 PE=1 SV=1	P48643|TCPE_HUMAN	60 kDa	human	55
60 kDa heat shock protein, mitochondrial OS=Homo sapiens GN=HSPD1 PE=1 SV=2	P10809|CH60_HUMAN	61 kDa	human	54
ATP synthase subunit alpha, mitochondrial OS=Homo sapiens GN=ATP5A1 PE=1 SV=1	P25705|ATPA_HUMAN	60 kDa	human	52
Endoplasmin OS=Homo sapiens GN=HSP90B1 PE=1 SV=1	P14625|ENPL_HUMAN	92 kDa	human	52
Pre-mRNA-splicing factor ATP-dependent RNA helicase DHX15 OS=Homo sapiens GN=DHX15 PE=1 SV=2	O43143|DHX15_HUMAN	91 kDa	human	50
Calnexin OS=Homo sapiens GN=CANX PE=1 SV=2	P27824|CALX_HUMAN	68 kDa	human	50
Isoleucine--tRNA ligase, cytoplasmic OS=Homo sapiens GN=IARS PE=1 SV=2	P41252|SYIC_HUMAN	145 kDa	human	50
Thioredoxin OS=Homo sapiens GN=TXN PE=1 SV=3	P10599|THIO_HUMAN	12 kDa	human	49
Nucleolin OS=Homo sapiens GN=NCL PE=1 SV=3	P19338|NUCL_HUMAN	77 kDa	human	49
ATP synthase subunit beta, mitochondrial OS=Homo sapiens GN=ATP5B PE=1 SV=3	P06576|ATPB_HUMAN	57 kDa	human	49
Sodium/potassium-transporting ATPase subunit alpha-1 OS=Homo sapiens GN=ATP1A1 PE=1 SV=1	P05023|AT1A1_HUMAN	113 kDa	human	48
Ubiquitin carboxyl-terminal hydrolase 7 OS=Homo sapiens GN=USP7 PE=1 SV=2	Q93009|UBP7_HUMAN	128 kDa	human	48
26S proteasome non-ATPase regulatory subunit 2 OS=Homo sapiens GN=PSMD2 PE=1 SV=3	Q13200|PSMD2_HUMAN	100 kDa	human	48
Exportin-2 OS=Homo sapiens GN=CSE1L PE=1 SV=3	P55060|XPO2_HUMAN	110 kDa	human	48
Tubulin beta-6 chain OS=Homo sapiens GN=TUBB6 PE=1 SV=1	Q9BUF5|TBB6_HUMAN	50 kDa	human	48
Splicing factor 3B subunit 3 OS=Homo sapiens GN=SF3B3 PE=1 SV=4	Q15393|SF3B3_HUMAN	136 kDa	human	47
Coatomer subunit alpha OS=Homo sapiens GN=COPA PE=1 SV=2	P53621|COPA_HUMAN	138 kDa	human	47
Elongation factor 1-alpha 2 OS=Homo sapiens GN=EEF1A2 PE=1 SV=1	Q05639|EF1A2_HUMAN	50 kDa	human	45
Pre-mRNA-processing-splicing factor 8 OS=Homo sapiens GN=PRPF8 PE=1 SV=2	Q6P2Q9|PRP8_HUMAN	274 kDa	human	44
DNA replication licensing factor MCM3 OS=Homo sapiens GN=MCM3 PE=1 SV=3	P25205|MCM3_HUMAN	91 kDa	human	44
Peroxiredoxin-1 OS=Homo sapiens GN=PRDX1 PE=1 SV=1	Q06830|PRDX1_HUMAN	22 kDa	human	44
Serine/threonine-protein phosphatase 2A 55 kDa regulatory subunit B alpha isoform OS=Homo sapiens GN=PPP2R2A PE=1 SV=1	P63151|2ABA_HUMAN	52 kDa	human	44
Keratin, type II cytoskeletal 5 OS=Homo sapiens GN=KRT5 PE=1 SV=3	P13647|K2C5_HUMAN	62 kDa	human	44
Midasin OS=Homo sapiens GN=MDN1 PE=1 SV=2	Q9NU22|MDN1_HUMAN	633 kDa	human	43
Cullin-associated NEDD8-dissociated protein 1 OS=Homo sapiens GN=CAND1 PE=1 SV=2	Q86VP6|CAND1_HUMAN	136 kDa	human	43
Importin subunit beta-1 OS=Homo sapiens GN=KPNB1 PE=1 SV=2	Q14974|IMB1_HUMAN	97 kDa	human	43
Insulin receptor substrate 4 OS=Homo sapiens GN=IRS4 PE=1 SV=1	O14654|IRS4_HUMAN	134 kDa	human	42
RuvB-like 1 OS=Homo sapiens GN=RUVBL1 PE=1 SV=1	Q9Y265|RUVB1_HUMAN	50 kDa	human	42
116 kDa U5 small nuclear ribonucleoprotein component OS=Homo sapiens GN=EFTUD2 PE=1 SV=1	Q15029|U5S1_HUMAN	109 kDa	human	41
Dolichyl-diphosphooligosaccharide--protein glycosyltransferase subunit 1 OS=Homo sapiens GN=RPN1 PE=1 SV=1	P04843|RPN1_HUMAN	69 kDa	human	41
E3 SUMO-protein ligase RanBP2 OS=Homo sapiens GN=RANBP2 PE=1 SV=2	P49792|RBP2_HUMAN	358 kDa	human	40
T-complex protein 1 subunit delta OS=Homo sapiens GN=CCT4 PE=1 SV=4	P50991|TCPD_HUMAN	58 kDa	human	40
Methylosome subunit pICln OS=Homo sapiens GN=CLNS1A PE=1 SV=1	P54105|ICLN_HUMAN	26 kDa	human	40
ADP/ATP translocase 2 OS=Homo sapiens GN=SLC25A5 PE=1 SV=7	P05141|ADT2_HUMAN	33 kDa	human	40
Multifunctional protein ADE2 OS=Homo sapiens GN=PAICS PE=1 SV=3	P22234|PUR6_HUMAN	47 kDa	human	39
Heterogeneous nuclear ribonucleoprotein K OS=Homo sapiens GN=HNRNPK PE=1 SV=1	P61978|HNRPK_HUMAN	51 kDa	human	39
Heat shock 70 kDa protein 4L OS=Homo sapiens GN=HSPA4L PE=1 SV=3	O95757|HS74L_HUMAN	95 kDa	human	39
Exportin-1 OS=Homo sapiens GN=XPO1 PE=1 SV=1	O14980|XPO1_HUMAN	123 kDa	human	38
Elongation factor Tu, mitochondrial OS=Homo sapiens GN=TUFM PE=1 SV=2	P49411|EFTU_HUMAN	50 kDa	human	38
D-3-phosphoglycerate dehydrogenase OS=Homo sapiens GN=PHGDH PE=1 SV=4	O43175|SERA_HUMAN	57 kDa	human	38
Actin, alpha cardiac muscle 1 OS=Homo sapiens GN=ACTC1 PE=1 SV=1	P68032|ACTC_HUMAN	42 kDa	human	38
Elongation factor 1-gamma OS=Homo sapiens GN=EEF1G PE=1 SV=3	P26641|EF1G_HUMAN	50 kDa	human	37
Serine/threonine-protein phosphatase 2A catalytic subunit beta isoform OS=Homo sapiens GN=PPP2CB PE=1 SV=1	P62714|PP2AB_HUMAN	36 kDa	human	37
Heterogeneous nuclear ribonucleoprotein H OS=Homo sapiens GN=HNRNPH1 PE=1 SV=4	P31943|HNRH1_HUMAN	49 kDa	human	37
Importin subunit alpha-1 OS=Homo sapiens GN=KPNA2 PE=1 SV=1	P52292|IMA1_HUMAN	58 kDa	human	37
Glutamine--tRNA ligase OS=Homo sapiens GN=QARS PE=1 SV=1	P47897|SYQ_HUMAN	88 kDa	human	37
Serine/threonine-protein phosphatase 2A catalytic subunit alpha isoform OS=Homo sapiens GN=PPP2CA PE=1 SV=1	P67775|PP2AA_HUMAN	36 kDa	human	37
Monofunctional C1-tetrahydrofolate synthase, mitochondrial OS=Homo sapiens GN=MTHFD1L PE=1 SV=1	Q6UB35|C1TM_HUMAN	106 kDa	human	36
Exportin-5 OS=Homo sapiens GN=XPO5 PE=1 SV=1	Q9HAV4|XPO5_HUMAN	136 kDa	human	36
Nuclear pore complex protein Nup205 OS=Homo sapiens GN=NUP205 PE=1 SV=3	Q92621|NU205_HUMAN	228 kDa	human	35
DNA replication licensing factor MCM5 OS=Homo sapiens GN=MCM5 PE=1 SV=5	P33992|MCM5_HUMAN	82 kDa	human	35
T-complex protein 1 subunit eta OS=Homo sapiens GN=CCT7 PE=1 SV=2	Q99832|TCPH_HUMAN	59 kDa	human	35
Transferrin receptor protein 1 OS=Homo sapiens GN=TFRC PE=1 SV=2	P02786|TFR1_HUMAN	85 kDa	human	34
4F2 cell-surface antigen heavy chain OS=Homo sapiens GN=SLC3A2 PE=1 SV=3	P08195|4F2_HUMAN	68 kDa	human	34
Prohibitin OS=Homo sapiens GN=PHB PE=1 SV=1	P35232|PHB_HUMAN	30 kDa	human	34
26S proteasome non-ATPase regulatory subunit 1 OS=Homo sapiens GN=PSMD1 PE=1 SV=2	Q99460|PSMD1_HUMAN	106 kDa	human	33
26S protease regulatory subunit 6B OS=Homo sapiens GN=PSMC4 PE=1 SV=2	P43686|PRS6B_HUMAN	47 kDa	human	33
Importin-5 OS=Homo sapiens GN=IPO5 PE=1 SV=4	O00410|IPO5_HUMAN	124 kDa	human	33
Serine/threonine-protein phosphatase 2A 65 kDa regulatory subunit A beta isoform OS=Homo sapiens GN=PPP2R1B PE=1 SV=3	P30154|2AAB_HUMAN	66 kDa	human	33
Keratin, type II cytoskeletal 6A OS=Homo sapiens GN=KRT6A PE=1 SV=3	P02538|K2C6A_HUMAN (+1)	60 kDa	human	33
Eukaryotic initiation factor 4A-III OS=Homo sapiens GN=EIF4A3 PE=1 SV=4	P38919|IF4A3_HUMAN	47 kDa	human	32
RuvB-like 2 OS=Homo sapiens GN=RUVBL2 PE=1 SV=3	Q9Y230|RUVB2_HUMAN	51 kDa	human	32
Sarcoplasmic/endoplasmic reticulum calcium ATPase 2 OS=Homo sapiens GN=ATP2A2 PE=1 SV=1	P16615|AT2A2_HUMAN	115 kDa	human	32
Far upstream element-binding protein 2 OS=Homo sapiens GN=KHSRP PE=1 SV=4	Q92945|FUBP2_HUMAN	73 kDa	human	31
26S protease regulatory subunit 7 OS=Homo sapiens GN=PSMC2 PE=1 SV=3	P35998|PRS7_HUMAN	49 kDa	human	31
Nuclear pore complex protein Nup93 OS=Homo sapiens GN=NUP93 PE=1 SV=2	Q8N1F7|NUP93_HUMAN	93 kDa	human	31
DNA replication licensing factor MCM7 OS=Homo sapiens GN=MCM7 PE=1 SV=4	P33993|MCM7_HUMAN	81 kDa	human	31
Methionine--tRNA ligase, cytoplasmic OS=Homo sapiens GN=MARS PE=1 SV=2	P56192|SYMC_HUMAN	101 kDa	human	31
Schlafen family member 11 OS=Homo sapiens GN=SLFN11 PE=1 SV=2	Q7Z7L1|SLN11_HUMAN	103 kDa	human	30
Cyclin-dependent kinase 1 OS=Homo sapiens GN=CDK1 PE=1 SV=3	P06493|CDK1_HUMAN	34 kDa	human	30
Leucine-rich repeat-containing protein 59 OS=Homo sapiens GN=LRRC59 PE=1 SV=1	Q96AG4|LRC59_HUMAN	35 kDa	human	30
Arginine--tRNA ligase, cytoplasmic OS=Homo sapiens GN=RARS PE=1 SV=2	P54136|SYRC_HUMAN	75 kDa	human	30
Four and a half LIM domains protein 2 OS=Homo sapiens GN=FHL2 PE=1 SV=3	Q14192|FHL2_HUMAN	32 kDa	human	30
Trifunctional purine biosynthetic protein adenosine-3 OS=Homo sapiens GN=GART PE=1 SV=1	P22102|PUR2_HUMAN	108 kDa	human	29
T-complex protein 1 subunit theta OS=Homo sapiens GN=CCT8 PE=1 SV=4	P50990|TCPQ_HUMAN	60 kDa	human	29
Coatomer subunit gamma-1 OS=Homo sapiens GN=COPG1 PE=1 SV=1	Q9Y678|COPG1_HUMAN	98 kDa	human	29
Peroxiredoxin-2 OS=Homo sapiens GN=PRDX2 PE=1 SV=5	P32119|PRDX2_HUMAN	22 kDa	human	29
Eukaryotic translation initiation factor 4B OS=Homo sapiens GN=EIF4B PE=1 SV=2	P23588|IF4B_HUMAN	69 kDa	human	28
Aspartate--tRNA ligase, cytoplasmic OS=Homo sapiens GN=DARS PE=1 SV=2	P14868|SYDC_HUMAN	57 kDa	human	28
6-phosphofructo-2-kinase/fructose-2,6-bisphosphatase 2 OS=Homo sapiens GN=PFKFB2 PE=1 SV=2	O60825|F262_HUMAN	58 kDa	human	28
ATP-dependent RNA helicase A OS=Homo sapiens GN=DHX9 PE=1 SV=4	Q08211|DHX9_HUMAN	141 kDa	human	28
E3 ubiquitin-protein ligase UBR5 OS=Homo sapiens GN=UBR5 PE=1 SV=2	O95071|UBR5_HUMAN	309 kDa	human	27
40S ribosomal protein S3 OS=Homo sapiens GN=RPS3 PE=1 SV=2	P23396|RS3_HUMAN	27 kDa	human	27
RNA-binding protein 10 OS=Homo sapiens GN=RBM10 PE=1 SV=3	P98175|RBM10_HUMAN	104 kDa	human	27
Importin-7 OS=Homo sapiens GN=IPO7 PE=1 SV=1	O95373|IPO7_HUMAN	120 kDa	human	27
T-complex protein 1 subunit zeta OS=Homo sapiens GN=CCT6A PE=1 SV=3	P40227|TCPZ_HUMAN	58 kDa	human	27
Kinesin-1 heavy chain OS=Homo sapiens GN=KIF5B PE=1 SV=1	P33176|KINH_HUMAN	110 kDa	human	27
60S ribosomal protein L4 OS=Homo sapiens GN=RPL4 PE=1 SV=5	P36578|RL4_HUMAN	48 kDa	human	27
T-complex protein 1 subunit beta OS=Homo sapiens GN=CCT2 PE=1 SV=4	P78371|TCPB_HUMAN	57 kDa	human	27
TGF-beta-activated kinase 1 and MAP3K7-binding protein 1 OS=Homo sapiens GN=TAB1 PE=1 SV=1	Q15750|TAB1_HUMAN	55 kDa	human	27
Ras-related protein Rab-7a OS=Homo sapiens GN=RAB7A PE=1 SV=1	P51149|RAB7A_HUMAN	23 kDa	human	27
26S protease regulatory subunit 10B OS=Homo sapiens GN=PSMC6 PE=1 SV=1	P62333|PRS10_HUMAN	44 kDa	human	27
Trifunctional enzyme subunit alpha, mitochondrial OS=Homo sapiens GN=HADHA PE=1 SV=2	P40939|ECHA_HUMAN	83 kDa	human	27
ADP/ATP translocase 3 OS=Homo sapiens GN=SLC25A6 PE=1 SV=4	P12236|ADT3_HUMAN	33 kDa	human	26
Serine/threonine-protein kinase 38 OS=Homo sapiens GN=STK38 PE=1 SV=1	Q15208|STK38_HUMAN	54 kDa	human	26
Polyadenylate-binding protein 1 OS=Homo sapiens GN=PABPC1 PE=1 SV=2	P11940|PABP1_HUMAN	71 kDa	human	26
Nucleolar RNA helicase 2 OS=Homo sapiens GN=DDX21 PE=1 SV=5	Q9NR30|DDX21_HUMAN	87 kDa	human	26
Myb-binding protein 1A OS=Homo sapiens GN=MYBBP1A PE=1 SV=2	Q9BQG0|MBB1A_HUMAN	149 kDa	human	26
Ornithine aminotransferase, mitochondrial OS=Homo sapiens GN=OAT PE=1 SV=1	P04181|OAT_HUMAN	49 kDa	human	26
26S protease regulatory subunit 6A OS=Homo sapiens GN=PSMC3 PE=1 SV=3	P17980|PRS6A_HUMAN	49 kDa	human	26
DNA mismatch repair protein Msh2 OS=Homo sapiens GN=MSH2 PE=1 SV=1	P43246|MSH2_HUMAN	105 kDa	human	26
26S proteasome non-ATPase regulatory subunit 3 OS=Homo sapiens GN=PSMD3 PE=1 SV=2	O43242|PSMD3_HUMAN	61 kDa	human	26
Hypoxia up-regulated protein 1 OS=Homo sapiens GN=HYOU1 PE=1 SV=1	Q9Y4L1|HYOU1_HUMAN	111 kDa	human	26
Cofilin-1 OS=Homo sapiens GN=CFL1 PE=1 SV=3	P23528|COF1_HUMAN	19 kDa	human	25
Peroxiredoxin-6 OS=Homo sapiens GN=PRDX6 PE=1 SV=3	P30041|PRDX6_HUMAN	25 kDa	human	25
Nicotinamide phosphoribosyltransferase OS=Homo sapiens GN=NAMPT PE=1 SV=1	P43490|NAMPT_HUMAN	56 kDa	human	25
Extended synaptotagmin-1 OS=Homo sapiens GN=ESYT1 PE=1 SV=1	Q9BSJ8|ESYT1_HUMAN	123 kDa	human	25
Peptidyl-tRNA hydrolase 2, mitochondrial OS=Homo sapiens GN=PTRH2 PE=1 SV=1	Q9Y3E5|PTH2_HUMAN	19 kDa	human	25
Proteasome-associated protein ECM29 homolog OS=Homo sapiens GN=ECM29 PE=1 SV=2	Q5VYK3|ECM29_HUMAN	204 kDa	human	25
26S protease regulatory subunit 4 OS=Homo sapiens GN=PSMC1 PE=1 SV=1	P62191|PRS4_HUMAN	49 kDa	human	25
Heterogeneous nuclear ribonucleoprotein U OS=Homo sapiens GN=HNRNPU PE=1 SV=6	Q00839|HNRPU_HUMAN	91 kDa	human	24
Cellular tumor antigen p53 OS=Homo sapiens GN=TP53 PE=1 SV=4	P04637|P53_HUMAN	44 kDa	human	24
Serine/threonine-protein kinase RIO1 OS=Homo sapiens GN=RIOK1 PE=1 SV=2	Q9BRS2|RIOK1_HUMAN	66 kDa	human	24
Heterogeneous nuclear ribonucleoprotein M OS=Homo sapiens GN=HNRNPM PE=1 SV=3	P52272|HNRPM_HUMAN	78 kDa	human	24
ATP-dependent RNA helicase DDX39A OS=Homo sapiens GN=DDX39A PE=1 SV=2	O00148|DX39A_HUMAN	49 kDa	human	24
ATP-dependent 6-phosphofructokinase, platelet type OS=Homo sapiens GN=PFKP PE=1 SV=2	Q01813|PFKAP_HUMAN	86 kDa	human	24
BAG family molecular chaperone regulator 2 OS=Homo sapiens GN=BAG2 PE=1 SV=1	O95816|BAG2_HUMAN	24 kDa	human	24
Nucleophosmin OS=Homo sapiens GN=NPM1 PE=1 SV=2	P06748|NPM_HUMAN	33 kDa	human	23
26S protease regulatory subunit 8 OS=Homo sapiens GN=PSMC5 PE=1 SV=1	P62195|PRS8_HUMAN	46 kDa	human	23
BTB/POZ domain-containing protein KCTD5 OS=Homo sapiens GN=KCTD5 PE=1 SV=1	Q9NXV2|KCTD5_HUMAN	26 kDa	human	23
60S acidic ribosomal protein P0 OS=Homo sapiens GN=RPLP0 PE=1 SV=1	P05388|RLA0_HUMAN	34 kDa	human	22
Alpha-aminoadipic semialdehyde dehydrogenase OS=Homo sapiens GN=ALDH7A1 PE=1 SV=5	P49419|AL7A1_HUMAN	58 kDa	human	22
Keratin, type I cytoskeletal 14 OS=Homo sapiens GN=KRT14 PE=1 SV=4	P02533|K1C14_HUMAN	52 kDa	human	22
Valine--tRNA ligase OS=Homo sapiens GN=VARS PE=1 SV=4	P26640|SYVC_HUMAN	140 kDa	human	22
Long-chain-fatty-acid--CoA ligase 3 OS=Homo sapiens GN=ACSL3 PE=1 SV=3	O95573|ACSL3_HUMAN	80 kDa	human	22
Probable ATP-dependent RNA helicase DDX17 OS=Homo sapiens GN=DDX17 PE=1 SV=2	Q92841|DDX17_HUMAN	80 kDa	human	22
Poly(rC)-binding protein 1 OS=Homo sapiens GN=PCBP1 PE=1 SV=2	Q15365|PCBP1_HUMAN	37 kDa	human	22
ATP-dependent RNA helicase DDX3X OS=Homo sapiens GN=DDX3X PE=1 SV=3	O00571|DDX3X_HUMAN	73 kDa	human	22
Prohibitin-2 OS=Homo sapiens GN=PHB2 PE=1 SV=2	Q99623|PHB2_HUMAN	33 kDa	human	22
Interleukin enhancer-binding factor 2 OS=Homo sapiens GN=ILF2 PE=1 SV=2	Q12905|ILF2_HUMAN	43 kDa	human	22
ATP-dependent 6-phosphofructokinase, liver type OS=Homo sapiens GN=PFKL PE=1 SV=6	P17858|PFKAL_HUMAN	85 kDa	human	22
Ras-related protein Rab-1B OS=Homo sapiens GN=RAB1B PE=1 SV=1	Q9H0U4|RAB1B_HUMAN	22 kDa	human	22
DNA repair protein RAD50 OS=Homo sapiens GN=RAD50 PE=1 SV=1	Q92878|RAD50_HUMAN	154 kDa	human	21
NADH-cytochrome b5 reductase 3 OS=Homo sapiens GN=CYB5R3 PE=1 SV=3	P00387|NB5R3_HUMAN	34 kDa	human	21
Heterogeneous nuclear ribonucleoproteins A2/B1 OS=Homo sapiens GN=HNRNPA2B1 PE=1 SV=2	P22626|ROA2_HUMAN	37 kDa	human	21
Delta-1-pyrroline-5-carboxylate synthase OS=Homo sapiens GN=ALDH18A1 PE=1 SV=2	P54886|P5CS_HUMAN	87 kDa	human	21
60S ribosomal protein L7a OS=Homo sapiens GN=RPL7A PE=1 SV=2	P62424|RL7A_HUMAN	30 kDa	human	21
Coatomer subunit beta OS=Homo sapiens GN=COPB1 PE=1 SV=3	P53618|COPB_HUMAN	107 kDa	human	21
60S ribosomal protein L6 OS=Homo sapiens GN=RPL6 PE=1 SV=3	Q02878|RL6_HUMAN	33 kDa	human	21
U4/U6 small nuclear ribonucleoprotein Prp31 OS=Homo sapiens GN=PRPF31 PE=1 SV=2	Q8WWY3|PRP31_HUMAN	55 kDa	human	21
Serpin H1 OS=Homo sapiens GN=SERPINH1 PE=1 SV=2	P50454|SERPH_HUMAN	46 kDa	human	21
Cyclin-dependent kinase 4 OS=Homo sapiens GN=CDK4 PE=1 SV=2	P11802|CDK4_HUMAN	34 kDa	human	21
Uncharacterized protein C11orf84 OS=Homo sapiens GN=C11orf84 PE=1 SV=3	Q9BUA3|CK084_HUMAN	41 kDa	human	21
Probable ATP-dependent RNA helicase DDX5 OS=Homo sapiens GN=DDX5 PE=1 SV=1	P17844|DDX5_HUMAN	69 kDa	human	21
DNA damage-binding protein 1 OS=Homo sapiens GN=DDB1 PE=1 SV=1	Q16531|DDB1_HUMAN	127 kDa	human	20
Probable ubiquitin carboxyl-terminal hydrolase FAF-X OS=Homo sapiens GN=USP9X PE=1 SV=3	Q93008|USP9X_HUMAN	292 kDa	human	20
Eukaryotic translation initiation factor 3 subunit A OS=Homo sapiens GN=EIF3A PE=1 SV=1	Q14152|EIF3A_HUMAN	167 kDa	human	20
GrpE protein homolog 1, mitochondrial OS=Homo sapiens GN=GRPEL1 PE=1 SV=2	Q9HAV7|GRPE1_HUMAN	24 kDa	human	20
Signal recognition particle receptor subunit beta OS=Homo sapiens GN=SRPRB PE=1 SV=3	Q9Y5M8|SRPRB_HUMAN	30 kDa	human	20
Proliferating cell nuclear antigen OS=Homo sapiens GN=PCNA PE=1 SV=1	P12004|PCNA_HUMAN	29 kDa	human	20
Glycine--tRNA ligase OS=Homo sapiens GN=GARS PE=1 SV=3	P41250|SYG_HUMAN	83 kDa	human	20
CTP synthase 1 OS=Homo sapiens GN=CTPS1 PE=1 SV=2	P17812|PYRG1_HUMAN	67 kDa	human	20
Puromycin-sensitive aminopeptidase OS=Homo sapiens GN=NPEPPS PE=1 SV=2	P55786|PSA_HUMAN	103 kDa	human	20
CCR4-NOT transcription complex subunit 1 OS=Homo sapiens GN=CNOT1 PE=1 SV=2	A5YKK6|CNOT1_HUMAN	267 kDa	human	20
ATP synthase subunit gamma, mitochondrial OS=Homo sapiens GN=ATP5C1 PE=1 SV=1	P36542|ATPG_HUMAN	33 kDa	human	20
DNA replication licensing factor MCM4 OS=Homo sapiens GN=MCM4 PE=1 SV=5	P33991|MCM4_HUMAN	97 kDa	human	20
Eukaryotic initiation factor 4A-I OS=Homo sapiens GN=EIF4A1 PE=1 SV=1	P60842|IF4A1_HUMAN	46 kDa	human	20
Keratin, type I cytoskeletal 16 OS=Homo sapiens GN=KRT16 PE=1 SV=4	P08779|K1C16_HUMAN	51 kDa	human	20
U2 snRNP-associated SURP motif-containing protein OS=Homo sapiens GN=U2SURP PE=1 SV=2	O15042|SR140_HUMAN	118 kDa	human	19
Ras-related protein Rab-1A OS=Homo sapiens GN=RAB1A PE=1 SV=3	P62820|RAB1A_HUMAN	23 kDa	human	19
26S proteasome non-ATPase regulatory subunit 11 OS=Homo sapiens GN=PSMD11 PE=1 SV=3	O00231|PSD11_HUMAN	47 kDa	human	19
Protein phosphatase 1B OS=Homo sapiens GN=PPM1B PE=1 SV=1	O75688|PPM1B_HUMAN	53 kDa	human	19
L-lactate dehydrogenase B chain OS=Homo sapiens GN=LDHB PE=1 SV=2	P07195|LDHB_HUMAN	37 kDa	human	19
Leucine--tRNA ligase, cytoplasmic OS=Homo sapiens GN=LARS PE=1 SV=2	Q9P2J5|SYLC_HUMAN	134 kDa	human	19
Eukaryotic translation initiation factor 3 subunit B OS=Homo sapiens GN=EIF3B PE=1 SV=3	P55884|EIF3B_HUMAN	92 kDa	human	19
Ribose-phosphate pyrophosphokinase 1 OS=Homo sapiens GN=PRPS1 PE=1 SV=2	P60891|PRPS1_HUMAN	35 kDa	human	19
DNA replication licensing factor MCM6 OS=Homo sapiens GN=MCM6 PE=1 SV=1	Q14566|MCM6_HUMAN	93 kDa	human	19
Ras-related protein Rab-11B OS=Homo sapiens GN=RAB11B PE=1 SV=4	Q15907|RB11B_HUMAN	24 kDa	human	19
40S ribosomal protein S4, X isoform OS=Homo sapiens GN=RPS4X PE=1 SV=2	P62701|RS4X_HUMAN	30 kDa	human	19
Interleukin enhancer-binding factor 3 OS=Homo sapiens GN=ILF3 PE=1 SV=3	Q12906|ILF3_HUMAN	95 kDa	human	19
Spectrin alpha chain, non-erythrocytic 1 OS=Homo sapiens GN=SPTAN1 PE=1 SV=3	Q13813|SPTN1_HUMAN	285 kDa	human	19
Very-long-chain 3-oxoacyl-CoA reductase OS=Homo sapiens GN=HSD17B12 PE=1 SV=2	Q53GQ0|DHB12_HUMAN	34 kDa	human	19
26S proteasome non-ATPase regulatory subunit 6 OS=Homo sapiens GN=PSMD6 PE=1 SV=1	Q15008|PSMD6_HUMAN	46 kDa	human	19
Polypyrimidine tract-binding protein 1 OS=Homo sapiens GN=PTBP1 PE=1 SV=1	P26599|PTBP1_HUMAN	57 kDa	human	19
60S ribosomal protein L23 OS=Homo sapiens GN=RPL23 PE=1 SV=1	P62829|RL23_HUMAN	15 kDa	human	19
Voltage-dependent anion-selective channel protein 1 OS=Homo sapiens GN=VDAC1 PE=1 SV=2	P21796|VDAC1_HUMAN	31 kDa	human	19
Pyrroline-5-carboxylate reductase 3 OS=Homo sapiens GN=PYCRL PE=1 SV=3	Q53H96|P5CR3_HUMAN	29 kDa	human	19
ATP-dependent 6-phosphofructokinase, muscle type OS=Homo sapiens GN=PFKM PE=1 SV=2	P08237|PFKAM_HUMAN	85 kDa	human	19
Splicing factor 3B subunit 2 OS=Homo sapiens GN=SF3B2 PE=1 SV=2	Q13435|SF3B2_HUMAN	100 kDa	human	18
DnaJ homolog subfamily C member 7 OS=Homo sapiens GN=DNAJC7 PE=1 SV=2	Q99615|DNJC7_HUMAN	56 kDa	human	18
Pachytene checkpoint protein 2 homolog OS=Homo sapiens GN=TRIP13 PE=1 SV=2	Q15645|PCH2_HUMAN	49 kDa	human	18
Structural maintenance of chromosomes protein 2 OS=Homo sapiens GN=SMC2 PE=1 SV=2	O95347|SMC2_HUMAN	136 kDa	human	18
Cytoskeleton-associated protein 5 OS=Homo sapiens GN=CKAP5 PE=1 SV=3	Q14008|CKAP5_HUMAN	226 kDa	human	18
Coatomer subunit beta' OS=Homo sapiens GN=COPB2 PE=1 SV=2	P35606|COPB2_HUMAN	102 kDa	human	18
Small nuclear ribonucleoprotein Sm D2 OS=Homo sapiens GN=SNRPD2 PE=1 SV=1	P62316|SMD2_HUMAN	14 kDa	human	18
Inosine-5'-monophosphate dehydrogenase 2 OS=Homo sapiens GN=IMPDH2 PE=1 SV=2	P12268|IMDH2_HUMAN	56 kDa	human	18
Nuclear pore complex protein Nup160 OS=Homo sapiens GN=NUP160 PE=1 SV=3	Q12769|NU160_HUMAN	162 kDa	human	18
26S proteasome non-ATPase regulatory subunit 13 OS=Homo sapiens GN=PSMD13 PE=1 SV=2	Q9UNM6|PSD13_HUMAN	43 kDa	human	18
Isocitrate dehydrogenase [NAD] subunit beta, mitochondrial OS=Homo sapiens GN=IDH3B PE=1 SV=2	O43837|IDH3B_HUMAN	42 kDa	human	18
LETM1 and EF-hand domain-containing protein 1, mitochondrial OS=Homo sapiens GN=LETM1 PE=1 SV=1	O95202|LETM1_HUMAN	83 kDa	human	18
Importin-4 OS=Homo sapiens GN=IPO4 PE=1 SV=2	Q8TEX9|IPO4_HUMAN	119 kDa	human	18
Ran GTPase-activating protein 1 OS=Homo sapiens GN=RANGAP1 PE=1 SV=1	P46060|RAGP1_HUMAN	64 kDa	human	18
Eukaryotic translation initiation factor 3 subunit F OS=Homo sapiens GN=EIF3F PE=1 SV=1	O00303|EIF3F_HUMAN	38 kDa	human	18
Heterogeneous nuclear ribonucleoprotein F OS=Homo sapiens GN=HNRNPF PE=1 SV=3	P52597|HNRPF_HUMAN	46 kDa	human	18
Poly(rC)-binding protein 2 OS=Homo sapiens GN=PCBP2 PE=1 SV=1	Q15366|PCBP2_HUMAN	39 kDa	human	18
Heterogeneous nuclear ribonucleoprotein H2 OS=Homo sapiens GN=HNRNPH2 PE=1 SV=1	P55795|HNRH2_HUMAN	49 kDa	human	18
40S ribosomal protein S2 OS=Homo sapiens GN=RPS2 PE=1 SV=2	P15880|RS2_HUMAN	31 kDa	human	17
DNA polymerase delta catalytic subunit OS=Homo sapiens GN=POLD1 PE=1 SV=2	P28340|DPOD1_HUMAN	124 kDa	human	17
Phenylalanine--tRNA ligase alpha subunit OS=Homo sapiens GN=FARSA PE=1 SV=3	Q9Y285|SYFA_HUMAN	58 kDa	human	17
26S proteasome non-ATPase regulatory subunit 12 OS=Homo sapiens GN=PSMD12 PE=1 SV=3	O00232|PSD12_HUMAN	53 kDa	human	17
ATP-dependent RNA helicase DDX1 OS=Homo sapiens GN=DDX1 PE=1 SV=2	Q92499|DDX1_HUMAN	82 kDa	human	17
Pre-mRNA-processing factor 6 OS=Homo sapiens GN=PRPF6 PE=1 SV=1	O94906|PRP6_HUMAN	107 kDa	human	17
Nuclear pore complex protein Nup155 OS=Homo sapiens GN=NUP155 PE=1 SV=1	O75694|NU155_HUMAN	155 kDa	human	17
3-hydroxyacyl-CoA dehydrogenase type-2 OS=Homo sapiens GN=HSD17B10 PE=1 SV=3	Q99714|HCD2_HUMAN	27 kDa	human	17
Tubulin gamma-1 chain OS=Homo sapiens GN=TUBG1 PE=1 SV=2	P23258|TBG1_HUMAN	51 kDa	human	17
Signal transducer and activator of transcription 3 OS=Homo sapiens GN=STAT3 PE=1 SV=2	P40763|STAT3_HUMAN	88 kDa	human	17
Translocation protein SEC63 homolog OS=Homo sapiens GN=SEC63 PE=1 SV=2	Q9UGP8|SEC63_HUMAN	88 kDa	human	16
40S ribosomal protein S3a OS=Homo sapiens GN=RPS3A PE=1 SV=2	P61247|RS3A_HUMAN	30 kDa	human	16
Desmoplakin OS=Homo sapiens GN=DSP PE=1 SV=3	P15924|DESP_HUMAN	332 kDa	human	16
Spindlin-1 OS=Homo sapiens GN=SPIN1 PE=1 SV=3	Q9Y657|SPIN1_HUMAN	30 kDa	human	16
Glyceraldehyde-3-phosphate dehydrogenase OS=Homo sapiens GN=GAPDH PE=1 SV=3	P04406|G3P_HUMAN	36 kDa	human	16
DnaJ homolog subfamily A member 1 OS=Homo sapiens GN=DNAJA1 PE=1 SV=2	P31689|DNJA1_HUMAN	45 kDa	human	16
Double-strand break repair protein MRE11A OS=Homo sapiens GN=MRE11A PE=1 SV=3	P49959|MRE11_HUMAN	81 kDa	human	16
Histone-arginine methyltransferase CARM1 OS=Homo sapiens GN=CARM1 PE=1 SV=3	Q86X55|CARM1_HUMAN	66 kDa	human	16
Protein RCC2 OS=Homo sapiens GN=RCC2 PE=1 SV=2	Q9P258|RCC2_HUMAN	56 kDa	human	16
Fanconi anemia group I protein OS=Homo sapiens GN=FANCI PE=1 SV=4	Q9NVI1|FANCI_HUMAN	149 kDa	human	16
Isoleucine--tRNA ligase, mitochondrial OS=Homo sapiens GN=IARS2 PE=1 SV=2	Q9NSE4|SYIM_HUMAN	114 kDa	human	16
Thymidine kinase, cytosolic OS=Homo sapiens GN=TK1 PE=1 SV=2	P04183|KITH_HUMAN	25 kDa	human	16
MMS19 nucleotide excision repair protein homolog OS=Homo sapiens GN=MMS19 PE=1 SV=2	Q96T76|MMS19_HUMAN	113 kDa	human	16
Transcription intermediary factor 1-beta OS=Homo sapiens GN=TRIM28 PE=1 SV=5	Q13263|TIF1B_HUMAN	89 kDa	human	16
Thioredoxin-dependent peroxide reductase, mitochondrial OS=Homo sapiens GN=PRDX3 PE=1 SV=3	P30048|PRDX3_HUMAN	28 kDa	human	16
Medium-chain specific acyl-CoA dehydrogenase, mitochondrial OS=Homo sapiens GN=ACADM PE=1 SV=1	P11310|ACADM_HUMAN	47 kDa	human	16
60S ribosomal protein L12 OS=Homo sapiens GN=RPL12 PE=1 SV=1	P30050|RL12_HUMAN	18 kDa	human	16
Nucleoporin SEH1 OS=Homo sapiens GN=SEH1L PE=1 SV=3	Q96EE3|SEH1_HUMAN	40 kDa	human	16
Spliceosome RNA helicase DDX39B OS=Homo sapiens GN=DDX39B PE=1 SV=1	Q13838|DX39B_HUMAN	49 kDa	human	16
60S ribosomal protein L3 OS=Homo sapiens GN=RPL3 PE=1 SV=2	P39023|RL3_HUMAN	46 kDa	human	15
tRNA (cytosine(34)-C(5))-methyltransferase OS=Homo sapiens GN=NSUN2 PE=1 SV=2	Q08J23|NSUN2_HUMAN	86 kDa	human	15
Regulator of nonsense transcripts 1 OS=Homo sapiens GN=UPF1 PE=1 SV=2	Q92900|RENT1_HUMAN	124 kDa	human	15
Trifunctional enzyme subunit beta, mitochondrial OS=Homo sapiens GN=HADHB PE=1 SV=3	P55084|ECHB_HUMAN	51 kDa	human	15
ADP-ribosylation factor 4 OS=Homo sapiens GN=ARF4 PE=1 SV=3	P18085|ARF4_HUMAN	21 kDa	human	15
Glutamine--fructose-6-phosphate aminotransferase [isomerizing] 1 OS=Homo sapiens GN=GFPT1 PE=1 SV=3	Q06210|GFPT1_HUMAN	79 kDa	human	15
Calcium homeostasis endoplasmic reticulum protein OS=Homo sapiens GN=CHERP PE=1 SV=3	Q8IWX8|CHERP_HUMAN	104 kDa	human	15
Dolichyl-diphosphooligosaccharide--protein glycosyltransferase 48 kDa subunit OS=Homo sapiens GN=DDOST PE=1 SV=4	P39656|OST48_HUMAN	51 kDa	human	15
40S ribosomal protein S8 OS=Homo sapiens GN=RPS8 PE=1 SV=2	P62241|RS8_HUMAN	24 kDa	human	15
Proteasome activator complex subunit 3 OS=Homo sapiens GN=PSME3 PE=1 SV=1	P61289|PSME3_HUMAN	30 kDa	human	15
Succinate dehydrogenase [ubiquinone] flavoprotein subunit, mitochondrial OS=Homo sapiens GN=SDHA PE=1 SV=2	P31040|SDHA_HUMAN	73 kDa	human	15
Mitochondrial dicarboxylate carrier OS=Homo sapiens GN=SLC25A10 PE=1 SV=2	Q9UBX3|DIC_HUMAN	31 kDa	human	15
BAG family molecular chaperone regulator 5 OS=Homo sapiens GN=BAG5 PE=1 SV=1	Q9UL15|BAG5_HUMAN	51 kDa	human	15
Ribose-phosphate pyrophosphokinase 2 OS=Homo sapiens GN=PRPS2 PE=1 SV=2	P11908|PRPS2_HUMAN	35 kDa	human	15
ADP/ATP translocase 1 OS=Homo sapiens GN=SLC25A4 PE=1 SV=4	P12235|ADT1_HUMAN	33 kDa	human	15
40S ribosomal protein S9 OS=Homo sapiens GN=RPS9 PE=1 SV=3	P46781|RS9_HUMAN	23 kDa	human	14
40S ribosomal protein S11 OS=Homo sapiens GN=RPS11 PE=1 SV=3	P62280|RS11_HUMAN	18 kDa	human	14
Aminoacyl tRNA synthase complex-interacting multifunctional protein 1 OS=Homo sapiens GN=AIMP1 PE=1 SV=2	Q12904|AIMP1_HUMAN	34 kDa	human	14
E3 ubiquitin-protein ligase CHIP OS=Homo sapiens GN=STUB1 PE=1 SV=2	Q9UNE7|CHIP_HUMAN	35 kDa	human	14
Vesicle-fusing ATPase OS=Homo sapiens GN=NSF PE=1 SV=3	P46459|NSF_HUMAN	83 kDa	human	14
Adipocyte plasma membrane-associated protein OS=Homo sapiens GN=APMAP PE=1 SV=2	Q9HDC9|APMAP_HUMAN	46 kDa	human	14
Heterogeneous nuclear ribonucleoproteins C1/C2 OS=Homo sapiens GN=HNRNPC PE=1 SV=4	P07910|HNRPC_HUMAN	34 kDa	human	14
Dedicator of cytokinesis protein 4 OS=Homo sapiens GN=DOCK4 PE=1 SV=3	Q8N1I0|DOCK4_HUMAN	225 kDa	human	14
Nucleoside diphosphate kinase B OS=Homo sapiens GN=NME2 PE=1 SV=1	P22392|NDKB_HUMAN	17 kDa	human	14
60S ribosomal protein L10 OS=Homo sapiens GN=RPL10 PE=1 SV=4	P27635|RL10_HUMAN	25 kDa	human	14
Serine/arginine-rich splicing factor 1 OS=Homo sapiens GN=SRSF1 PE=1 SV=2	Q07955|SRSF1_HUMAN	28 kDa	human	14
Serine--tRNA ligase, cytoplasmic OS=Homo sapiens GN=SARS PE=1 SV=3	P49591|SYSC_HUMAN	59 kDa	human	14
Small nuclear ribonucleoprotein Sm D1 OS=Homo sapiens GN=SNRPD1 PE=1 SV=1	P62314|SMD1_HUMAN	13 kDa	human	14
Proteasome activator complex subunit 1 OS=Homo sapiens GN=PSME1 PE=1 SV=1	Q06323|PSME1_HUMAN	29 kDa	human	14
Dolichyl-diphosphooligosaccharide--protein glycosyltransferase subunit 2 OS=Homo sapiens GN=RPN2 PE=1 SV=3	P04844|RPN2_HUMAN	69 kDa	human	14
ATP synthase subunit O, mitochondrial OS=Homo sapiens GN=ATP5O PE=1 SV=1	P48047|ATPO_HUMAN	23 kDa	human	14
Mitochondrial 2-oxoglutarate/malate carrier protein OS=Homo sapiens GN=SLC25A11 PE=1 SV=3	Q02978|M2OM_HUMAN	34 kDa	human	14
60S ribosomal protein L18 OS=Homo sapiens GN=RPL18 PE=1 SV=2	Q07020|RL18_HUMAN	22 kDa	human	14
Elongation factor 1-beta OS=Homo sapiens GN=EEF1B2 PE=1 SV=3	P24534|EF1B_HUMAN	25 kDa	human	14
Histone H4 OS=Homo sapiens GN=HIST1H4A PE=1 SV=2	P62805|H4_HUMAN	11 kDa	human	14
GTP-binding nuclear protein Ran OS=Homo sapiens GN=RAN PE=1 SV=3	P62826|RAN_HUMAN	24 kDa	human	14
SUN domain-containing protein 2 OS=Homo sapiens GN=SUN2 PE=1 SV=3	Q9UH99|SUN2_HUMAN	80 kDa	human	14
L-lactate dehydrogenase A chain OS=Homo sapiens GN=LDHA PE=1 SV=2	P00338|LDHA_HUMAN	37 kDa	human	14
Aladin OS=Homo sapiens GN=AAAS PE=1 SV=1	Q9NRG9|AAAS_HUMAN	60 kDa	human	14
Dynamin-1-like protein OS=Homo sapiens GN=DNM1L PE=1 SV=2	O00429|DNM1L_HUMAN	82 kDa	human	14
Ras-related protein Rab-5C OS=Homo sapiens GN=RAB5C PE=1 SV=2	P51148|RAB5C_HUMAN	23 kDa	human	14
26S proteasome non-ATPase regulatory subunit 4 OS=Homo sapiens GN=PSMD4 PE=1 SV=1	P55036|PSMD4_HUMAN	41 kDa	human	14
6-phosphofructo-2-kinase/fructose-2,6-bisphosphatase 3 OS=Homo sapiens GN=PFKFB3 PE=1 SV=1	Q16875|F263_HUMAN	60 kDa	human	14
Acetolactate synthase-like protein OS=Homo sapiens GN=ILVBL PE=1 SV=2	A1L0T0|ILVBL_HUMAN	68 kDa	human	13
Condensin complex subunit 1 OS=Homo sapiens GN=NCAPD2 PE=1 SV=3	Q15021|CND1_HUMAN	157 kDa	human	13
Serine/arginine repetitive matrix protein 2 OS=Homo sapiens GN=SRRM2 PE=1 SV=2	Q9UQ35|SRRM2_HUMAN	300 kDa	human	13
Serine/threonine-protein kinase 38-like OS=Homo sapiens GN=STK38L PE=1 SV=3	Q9Y2H1|ST38L_HUMAN	54 kDa	human	13
Synaptic vesicle membrane protein VAT-1 homolog OS=Homo sapiens GN=VAT1 PE=1 SV=2	Q99536|VAT1_HUMAN	42 kDa	human	13
Endoplasmic reticulum resident protein 44 OS=Homo sapiens GN=ERP44 PE=1 SV=1	Q9BS26|ERP44_HUMAN	47 kDa	human	13
Eukaryotic translation initiation factor 3 subunit C-like protein OS=Homo sapiens GN=EIF3CL PE=3 SV=1	B5ME19|EIFCL_HUMAN (+1)	105 kDa	human	13
NADH dehydrogenase [ubiquinone] iron-sulfur protein 3, mitochondrial OS=Homo sapiens GN=NDUFS3 PE=1 SV=1	O75489|NDUS3_HUMAN	30 kDa	human	13
Peptidyl-prolyl cis-trans isomerase A OS=Homo sapiens GN=PPIA PE=1 SV=2	P62937|PPIA_HUMAN	18 kDa	human	13
Cap-specific mRNA (nucleoside-2'-O-)-methyltransferase 1 OS=Homo sapiens GN=CMTR1 PE=1 SV=1	Q8N1G2|CMTR1_HUMAN	95 kDa	human	13
Threonine--tRNA ligase, mitochondrial OS=Homo sapiens GN=TARS2 PE=1 SV=1	Q9BW92|SYTM_HUMAN	81 kDa	human	13
Sideroflexin-1 OS=Homo sapiens GN=SFXN1 PE=1 SV=4	Q9H9B4|SFXN1_HUMAN	36 kDa	human	13
tRNA-splicing ligase RtcB homolog OS=Homo sapiens GN=RTCB PE=1 SV=1	Q9Y3I0|RTCB_HUMAN	55 kDa	human	13
2',3'-cyclic-nucleotide 3'-phosphodiesterase OS=Homo sapiens GN=CNP PE=1 SV=2	P09543|CN37_HUMAN	48 kDa	human	13
40S ribosomal protein S15a OS=Homo sapiens GN=RPS15A PE=1 SV=2	P62244|RS15A_HUMAN	15 kDa	human	13
Lamin-B1 OS=Homo sapiens GN=LMNB1 PE=1 SV=2	P20700|LMNB1_HUMAN	66 kDa	human	13
Guanine nucleotide-binding protein G(I)/G(S)/G(T) subunit beta-1 OS=Homo sapiens GN=GNB1 PE=1 SV=3	P62873|GBB1_HUMAN	37 kDa	human	13
Exosome complex exonuclease RRP44 OS=Homo sapiens GN=DIS3 PE=1 SV=2	Q9Y2L1|RRP44_HUMAN	109 kDa	human	13
40S ribosomal protein SA OS=Homo sapiens GN=RPSA PE=1 SV=4	P08865|RSSA_HUMAN	33 kDa	human	13
Plastin-3 OS=Homo sapiens GN=PLS3 PE=1 SV=4	P13797|PLST_HUMAN	71 kDa	human	13
Heat shock protein 75 kDa, mitochondrial OS=Homo sapiens GN=TRAP1 PE=1 SV=3	Q12931|TRAP1_HUMAN	80 kDa	human	13
Serine-threonine kinase receptor-associated protein OS=Homo sapiens GN=STRAP PE=1 SV=1	Q9Y3F4|STRAP_HUMAN	38 kDa	human	13
ADP-ribosylation factor 5 OS=Homo sapiens GN=ARF5 PE=1 SV=2	P84085|ARF5_HUMAN	21 kDa	human	13
60S ribosomal protein L7 OS=Homo sapiens GN=RPL7 PE=1 SV=1	P18124|RL7_HUMAN	29 kDa	human	12
60S ribosomal protein L10a OS=Homo sapiens GN=RPL10A PE=1 SV=2	P62906|RL10A_HUMAN	25 kDa	human	12
Structural maintenance of chromosomes protein 4 OS=Homo sapiens GN=SMC4 PE=1 SV=2	Q9NTJ3|SMC4_HUMAN	147 kDa	human	12
E3 ubiquitin-protein ligase HUWE1 OS=Homo sapiens GN=HUWE1 PE=1 SV=3	Q7Z6Z7|HUWE1_HUMAN	482 kDa	human	12
V-type proton ATPase catalytic subunit A OS=Homo sapiens GN=ATP6V1A PE=1 SV=2	P38606|VATA_HUMAN	68 kDa	human	12
Splicing factor 3A subunit 1 OS=Homo sapiens GN=SF3A1 PE=1 SV=1	Q15459|SF3A1_HUMAN	89 kDa	human	12
Insulin-like growth factor 2 mRNA-binding protein 1 OS=Homo sapiens GN=IGF2BP1 PE=1 SV=2	Q9NZI8|IF2B1_HUMAN	63 kDa	human	12
Phosphoribosyl pyrophosphate synthase-associated protein 2 OS=Homo sapiens GN=PRPSAP2 PE=1 SV=1	O60256|KPRB_HUMAN	41 kDa	human	12
Eukaryotic translation initiation factor 2 subunit 1 OS=Homo sapiens GN=EIF2S1 PE=1 SV=3	P05198|IF2A_HUMAN	36 kDa	human	12
Mitogen-activated protein kinase kinase kinase 7 OS=Homo sapiens GN=MAP3K7 PE=1 SV=1	O43318|M3K7_HUMAN	67 kDa	human	12
DnaJ homolog subfamily A member 2 OS=Homo sapiens GN=DNAJA2 PE=1 SV=1	O60884|DNJA2_HUMAN	46 kDa	human	12
Prosaposin OS=Homo sapiens GN=PSAP PE=1 SV=2	P07602|SAP_HUMAN	58 kDa	human	12
Proteasome subunit alpha type-4 OS=Homo sapiens GN=PSMA4 PE=1 SV=1	P25789|PSA4_HUMAN	29 kDa	human	12
Heterogeneous nuclear ribonucleoprotein A3 OS=Homo sapiens GN=HNRNPA3 PE=1 SV=2	P51991|ROA3_HUMAN	40 kDa	human	12
Apoptosis-inducing factor 1, mitochondrial OS=Homo sapiens GN=AIFM1 PE=1 SV=1	O95831|AIFM1_HUMAN	67 kDa	human	12
Eukaryotic translation initiation factor 5 OS=Homo sapiens GN=EIF5 PE=1 SV=2	P55010|IF5_HUMAN	49 kDa	human	12
Double-stranded RNA-specific adenosine deaminase OS=Homo sapiens GN=ADAR PE=1 SV=4	P55265|DSRAD_HUMAN	136 kDa	human	12
Eukaryotic translation initiation factor 6 OS=Homo sapiens GN=EIF6 PE=1 SV=1	P56537|IF6_HUMAN	27 kDa	human	12
Cytochrome b-c1 complex subunit 2, mitochondrial OS=Homo sapiens GN=UQCRC2 PE=1 SV=3	P22695|QCR2_HUMAN	48 kDa	human	12
Cytochrome b-c1 complex subunit 1, mitochondrial OS=Homo sapiens GN=UQCRC1 PE=1 SV=3	P31930|QCR1_HUMAN	53 kDa	human	12
26S proteasome non-ATPase regulatory subunit 7 OS=Homo sapiens GN=PSMD7 PE=1 SV=2	P51665|PSMD7_HUMAN	37 kDa	human	12
Ras-related protein Rab-2A OS=Homo sapiens GN=RAB2A PE=1 SV=1	P61019|RAB2A_HUMAN	24 kDa	human	12
N-acetyl-D-glucosamine kinase OS=Homo sapiens GN=NAGK PE=1 SV=4	Q9UJ70|NAGK_HUMAN	37 kDa	human	12
Thioredoxin-related transmembrane protein 1 OS=Homo sapiens GN=TMX1 PE=1 SV=1	Q9H3N1|TMX1_HUMAN	32 kDa	human	12
Basigin OS=Homo sapiens GN=BSG PE=1 SV=2	P35613|BASI_HUMAN	42 kDa	human	12
Transforming growth factor-beta-induced protein ig-h3 OS=Homo sapiens GN=TGFBI PE=1 SV=1	Q15582|BGH3_HUMAN	75 kDa	human	12
Cyclin-dependent kinase 2 OS=Homo sapiens GN=CDK2 PE=1 SV=2	P24941|CDK2_HUMAN	34 kDa	human	12
DNA mismatch repair protein Msh6 OS=Homo sapiens GN=MSH6 PE=1 SV=2	P52701|MSH6_HUMAN	153 kDa	human	11
Acetyl-CoA carboxylase 1 OS=Homo sapiens GN=ACACA PE=1 SV=2	Q13085|ACACA_HUMAN	266 kDa	human	11
Nucleoporin NUP188 homolog OS=Homo sapiens GN=NUP188 PE=1 SV=1	Q5SRE5|NU188_HUMAN	196 kDa	human	11
Leucine-rich repeat-containing protein 47 OS=Homo sapiens GN=LRRC47 PE=1 SV=1	Q8N1G4|LRC47_HUMAN	63 kDa	human	11
HEAT repeat-containing protein 1 OS=Homo sapiens GN=HEATR1 PE=1 SV=3	Q9H583|HEAT1_HUMAN	242 kDa	human	11
Structural maintenance of chromosomes protein 3 OS=Homo sapiens GN=SMC3 PE=1 SV=2	Q9UQE7|SMC3_HUMAN	142 kDa	human	11
Plasma membrane calcium-transporting ATPase 1 OS=Homo sapiens GN=ATP2B1 PE=1 SV=3	P20020|AT2B1_HUMAN	139 kDa	human	11
Gem-associated protein 4 OS=Homo sapiens GN=GEMIN4 PE=1 SV=2	P57678|GEMI4_HUMAN	120 kDa	human	11
Coatomer subunit epsilon OS=Homo sapiens GN=COPE PE=1 SV=3	O14579|COPE_HUMAN	34 kDa	human	11
Serine/threonine-protein phosphatase PP1-beta catalytic subunit OS=Homo sapiens GN=PPP1CB PE=1 SV=3	P62140|PP1B_HUMAN	37 kDa	human	11
Nodal modulator 3 OS=Homo sapiens GN=NOMO3 PE=3 SV=2	P69849|NOMO3_HUMAN (+2)	134 kDa	human	11
FAD synthase OS=Homo sapiens GN=FLAD1 PE=1 SV=1	Q8NFF5|FAD1_HUMAN	65 kDa	human	11
Coiled-coil domain-containing protein 47 OS=Homo sapiens GN=CCDC47 PE=1 SV=1	Q96A33|CCD47_HUMAN	56 kDa	human	11
Calcium-binding mitochondrial carrier protein Aralar2 OS=Homo sapiens GN=SLC25A13 PE=1 SV=2	Q9UJS0|CMC2_HUMAN	74 kDa	human	11
Alkyldihydroxyacetonephosphate synthase, peroxisomal OS=Homo sapiens GN=AGPS PE=1 SV=1	O00116|ADAS_HUMAN	73 kDa	human	11
rRNA 2'-O-methyltransferase fibrillarin OS=Homo sapiens GN=FBL PE=1 SV=2	P22087|FBRL_HUMAN	34 kDa	human	11
40S ribosomal protein S12 OS=Homo sapiens GN=RPS12 PE=1 SV=3	P25398|RS12_HUMAN	15 kDa	human	11
Myosin-9 OS=Homo sapiens GN=MYH9 PE=1 SV=4	P35579|MYH9_HUMAN	227 kDa	human	11
Lamina-associated polypeptide 2, isoforms beta/gamma OS=Homo sapiens GN=TMPO PE=1 SV=2	P42167|LAP2B_HUMAN	51 kDa	human	11
Transcription activator BRG1 OS=Homo sapiens GN=SMARCA4 PE=1 SV=2	P51532|SMCA4_HUMAN	185 kDa	human	11
Nucleolar GTP-binding protein 1 OS=Homo sapiens GN=GTPBP4 PE=1 SV=3	Q9BZE4|NOG1_HUMAN	74 kDa	human	11
Protein unc-45 homolog A OS=Homo sapiens GN=UNC45A PE=1 SV=1	Q9H3U1|UN45A_HUMAN	103 kDa	human	11
UPF0568 protein C14orf166 OS=Homo sapiens GN=C14orf166 PE=1 SV=1	Q9Y224|CN166_HUMAN	28 kDa	human	11
Importin-8 OS=Homo sapiens GN=IPO8 PE=1 SV=2	O15397|IPO8_HUMAN	120 kDa	human	11
Aminoacyl tRNA synthase complex-interacting multifunctional protein 2 OS=Homo sapiens GN=AIMP2 PE=1 SV=2	Q13155|AIMP2_HUMAN	35 kDa	human	11
ATP-binding cassette sub-family F member 2 OS=Homo sapiens GN=ABCF2 PE=1 SV=2	Q9UG63|ABCF2_HUMAN	71 kDa	human	11
Creatine kinase B-type OS=Homo sapiens GN=CKB PE=1 SV=1	P12277|KCRB_HUMAN	43 kDa	human	11
Eukaryotic translation initiation factor 2 subunit 3 OS=Homo sapiens GN=EIF2S3 PE=1 SV=3	P41091|IF2G_HUMAN	51 kDa	human	11
Guanine nucleotide-binding protein-like 3 OS=Homo sapiens GN=GNL3 PE=1 SV=2	Q9BVP2|GNL3_HUMAN	62 kDa	human	11
Ubiquitin carboxyl-terminal hydrolase 10 OS=Homo sapiens GN=USP10 PE=1 SV=2	Q14694|UBP10_HUMAN	87 kDa	human	11
Exportin-7 OS=Homo sapiens GN=XPO7 PE=1 SV=3	Q9UIA9|XPO7_HUMAN	124 kDa	human	11
GMP synthase [glutamine-hydrolyzing] OS=Homo sapiens GN=GMPS PE=1 SV=1	P49915|GUAA_HUMAN	77 kDa	human	11
Long-chain-fatty-acid--CoA ligase 4 OS=Homo sapiens GN=ACSL4 PE=1 SV=2	O60488|ACSL4_HUMAN	79 kDa	human	11
Ras-related protein Rab-10 OS=Homo sapiens GN=RAB10 PE=1 SV=1	P61026|RAB10_HUMAN	23 kDa	human	11
Plectin OS=Homo sapiens GN=PLEC PE=1 SV=3	Q15149|PLEC_HUMAN	532 kDa	human	10
Dedicator of cytokinesis protein 7 OS=Homo sapiens GN=DOCK7 PE=1 SV=4	Q96N67|DOCK7_HUMAN	243 kDa	human	10
14-3-3 protein theta OS=Homo sapiens GN=YWHAQ PE=1 SV=1	P27348|1433T_HUMAN	28 kDa	human	10
60S ribosomal protein L18a OS=Homo sapiens GN=RPL18A PE=1 SV=2	Q02543|RL18A_HUMAN	21 kDa	human	10
Lysine--tRNA ligase OS=Homo sapiens GN=KARS PE=1 SV=3	Q15046|SYK_HUMAN	68 kDa	human	10
Dynein assembly factor 5, axonemal OS=Homo sapiens GN=DNAAF5 PE=1 SV=4	Q86Y56|DAAF5_HUMAN	94 kDa	human	10
40S ribosomal protein S18 OS=Homo sapiens GN=RPS18 PE=1 SV=3	P62269|RS18_HUMAN	18 kDa	human	10
60S ribosomal protein L8 OS=Homo sapiens GN=RPL8 PE=1 SV=2	P62917|RL8_HUMAN	28 kDa	human	10
Eukaryotic translation initiation factor 3 subunit D OS=Homo sapiens GN=EIF3D PE=1 SV=1	O15371|EIF3D_HUMAN	64 kDa	human	10
ATP synthase subunit d, mitochondrial OS=Homo sapiens GN=ATP5H PE=1 SV=3	O75947|ATP5H_HUMAN	18 kDa	human	10
Ubiquitin-40S ribosomal protein S27a OS=Homo sapiens GN=RPS27A PE=1 SV=2	P62979|RS27A_HUMAN	18 kDa	human	10
Cell cycle and apoptosis regulator protein 2 OS=Homo sapiens GN=CCAR2 PE=1 SV=2	Q8N163|CCAR2_HUMAN	103 kDa	human	10
SWI/SNF complex subunit SMARCC1 OS=Homo sapiens GN=SMARCC1 PE=1 SV=3	Q92922|SMRC1_HUMAN	123 kDa	human	10
Adenylosuccinate lyase OS=Homo sapiens GN=ADSL PE=1 SV=2	P30566|PUR8_HUMAN	55 kDa	human	10
Voltage-dependent anion-selective channel protein 2 OS=Homo sapiens GN=VDAC2 PE=1 SV=2	P45880|VDAC2_HUMAN	32 kDa	human	10
Transportin-1 OS=Homo sapiens GN=TNPO1 PE=1 SV=2	Q92973|TNPO1_HUMAN	102 kDa	human	10
Exportin-T OS=Homo sapiens GN=XPOT PE=1 SV=2	O43592|XPOT_HUMAN	110 kDa	human	10
ATP-dependent Clp protease ATP-binding subunit clpX-like, mitochondrial OS=Homo sapiens GN=CLPX PE=1 SV=2	O76031|CLPX_HUMAN	69 kDa	human	10
Vesicular integral-membrane protein VIP36 OS=Homo sapiens GN=LMAN2 PE=1 SV=1	Q12907|LMAN2_HUMAN	40 kDa	human	10
Mannosyl-oligosaccharide glucosidase OS=Homo sapiens GN=MOGS PE=1 SV=5	Q13724|MOGS_HUMAN	92 kDa	human	10
WD repeat domain phosphoinositide-interacting protein 3 OS=Homo sapiens GN=WDR45B PE=2 SV=2	Q5MNZ6|WIPI3_HUMAN	38 kDa	human	10
Enhancer of mRNA-decapping protein 4 OS=Homo sapiens GN=EDC4 PE=1 SV=1	Q6P2E9|EDC4_HUMAN	152 kDa	human	10
Adenine phosphoribosyltransferase OS=Homo sapiens GN=APRT PE=1 SV=2	P07741|APT_HUMAN	20 kDa	human	10
Long-chain-fatty-acid--CoA ligase 1 OS=Homo sapiens GN=ACSL1 PE=1 SV=1	P33121|ACSL1_HUMAN	78 kDa	human	10
Fatty aldehyde dehydrogenase OS=Homo sapiens GN=ALDH3A2 PE=1 SV=1	P51648|AL3A2_HUMAN	55 kDa	human	10
Nuclear pore complex protein Nup85 OS=Homo sapiens GN=NUP85 PE=1 SV=1	Q9BW27|NUP85_HUMAN	75 kDa	human	10
Ras-related protein Rab-18 OS=Homo sapiens GN=RAB18 PE=1 SV=1	Q9NP72|RAB18_HUMAN	23 kDa	human	10
Prenylcysteine oxidase 1 OS=Homo sapiens GN=PCYOX1 PE=1 SV=3	Q9UHG3|PCYOX_HUMAN	57 kDa	human	10
Vesicle-trafficking protein SEC22b OS=Homo sapiens GN=SEC22B PE=1 SV=4	O75396|SC22B_HUMAN	25 kDa	human	10
Ubiquitin-like modifier-activating enzyme 1 OS=Homo sapiens GN=UBA1 PE=1 SV=3	P22314|UBA1_HUMAN	118 kDa	human	10
Dolichol-phosphate mannosyltransferase subunit 1 OS=Homo sapiens GN=DPM1 PE=1 SV=1	O60762|DPM1_HUMAN	30 kDa	human	10
60S acidic ribosomal protein P2 OS=Homo sapiens GN=RPLP2 PE=1 SV=1	P05387|RLA2_HUMAN	12 kDa	human	10
26S proteasome non-ATPase regulatory subunit 8 OS=Homo sapiens GN=PSMD8 PE=1 SV=2	P48556|PSMD8_HUMAN	40 kDa	human	10
LanC-like protein 2 OS=Homo sapiens GN=LANCL2 PE=1 SV=1	Q9NS86|LANC2_HUMAN	51 kDa	human	10
Hsp70-binding protein 1 OS=Homo sapiens GN=HSPBP1 PE=1 SV=1	Q9NZL4|HPBP1_HUMAN	39 kDa	human	10
Very-long-chain (3R)-3-hydroxyacyl-CoA dehydratase 3 OS=Homo sapiens GN=HACD3 PE=1 SV=2	Q9P035|HACD3_HUMAN	43 kDa	human	10
Catechol O-methyltransferase OS=Homo sapiens GN=COMT PE=1 SV=2	P21964|COMT_HUMAN	30 kDa	human	10
Filamin-B OS=Homo sapiens GN=FLNB PE=1 SV=2	O75369|FLNB_HUMAN	278 kDa	human	10
Ras-related protein Rab-8A OS=Homo sapiens GN=RAB8A PE=1 SV=1	P61006|RAB8A_HUMAN	24 kDa	human	10
Dynamin-2 OS=Homo sapiens GN=DNM2 PE=1 SV=2	P50570|DYN2_HUMAN	98 kDa	human	9
Structural maintenance of chromosomes protein 1A OS=Homo sapiens GN=SMC1A PE=1 SV=2	Q14683|SMC1A_HUMAN	143 kDa	human	9
Activator of 90 kDa heat shock protein ATPase homolog 1 OS=Homo sapiens GN=AHSA1 PE=1 SV=1	O95433|AHSA1_HUMAN	38 kDa	human	9
Signal recognition particle receptor subunit alpha OS=Homo sapiens GN=SRPR PE=1 SV=2	P08240|SRPR_HUMAN	70 kDa	human	9
Lon protease homolog, mitochondrial OS=Homo sapiens GN=LONP1 PE=1 SV=2	P36776|LONM_HUMAN	106 kDa	human	9
Ras GTPase-activating-like protein IQGAP1 OS=Homo sapiens GN=IQGAP1 PE=1 SV=1	P46940|IQGA1_HUMAN	189 kDa	human	9
Phosphate carrier protein, mitochondrial OS=Homo sapiens GN=SLC25A3 PE=1 SV=2	Q00325|MPCP_HUMAN	40 kDa	human	9
Phosphatidylinositide phosphatase SAC1 OS=Homo sapiens GN=SACM1L PE=1 SV=2	Q9NTJ5|SAC1_HUMAN	67 kDa	human	9
Dynamin-like 120 kDa protein, mitochondrial OS=Homo sapiens GN=OPA1 PE=1 SV=3	O60313|OPA1_HUMAN	112 kDa	human	9
40S ribosomal protein S6 OS=Homo sapiens GN=RPS6 PE=1 SV=1	P62753|RS6_HUMAN	29 kDa	human	9
General vesicular transport factor p115 OS=Homo sapiens GN=USO1 PE=1 SV=2	O60763|USO1_HUMAN	108 kDa	human	9
Protein transport protein Sec61 subunit alpha isoform 1 OS=Homo sapiens GN=SEC61A1 PE=1 SV=2	P61619|S61A1_HUMAN	52 kDa	human	9
40S ribosomal protein S16 OS=Homo sapiens GN=RPS16 PE=1 SV=2	P62249|RS16_HUMAN	16 kDa	human	9
Splicing factor 45 OS=Homo sapiens GN=RBM17 PE=1 SV=1	Q96I25|SPF45_HUMAN	45 kDa	human	9
Transformation/transcription domain-associated protein OS=Homo sapiens GN=TRRAP PE=1 SV=3	Q9Y4A5|TRRAP_HUMAN	438 kDa	human	9
Pyruvate dehydrogenase E1 component subunit alpha, somatic form, mitochondrial OS=Homo sapiens GN=PDHA1 PE=1 SV=3	P08559|ODPA_HUMAN	43 kDa	human	9
Protein PML OS=Homo sapiens GN=PML PE=1 SV=3	P29590|PML_HUMAN	98 kDa	human	9
Histone-binding protein RBBP7 OS=Homo sapiens GN=RBBP7 PE=1 SV=1	Q16576|RBBP7_HUMAN	48 kDa	human	9
Importin-9 OS=Homo sapiens GN=IPO9 PE=1 SV=3	Q96P70|IPO9_HUMAN	116 kDa	human	9
Very-long-chain enoyl-CoA reductase OS=Homo sapiens GN=TECR PE=1 SV=1	Q9NZ01|TECR_HUMAN	36 kDa	human	9
Membrane-associated progesterone receptor component 1 OS=Homo sapiens GN=PGRMC1 PE=1 SV=3	O00264|PGRC1_HUMAN	22 kDa	human	9
AP-3 complex subunit delta-1 OS=Homo sapiens GN=AP3D1 PE=1 SV=1	O14617|AP3D1_HUMAN	130 kDa	human	9
Catenin alpha-1 OS=Homo sapiens GN=CTNNA1 PE=1 SV=1	P35221|CTNA1_HUMAN	100 kDa	human	9
Replication factor C subunit 2 OS=Homo sapiens GN=RFC2 PE=1 SV=3	P35250|RFC2_HUMAN	39 kDa	human	9
Transforming protein RhoA OS=Homo sapiens GN=RHOA PE=1 SV=1	P61586|RHOA_HUMAN	22 kDa	human	9
C-terminal-binding protein 1 OS=Homo sapiens GN=CTBP1 PE=1 SV=2	Q13363|CTBP1_HUMAN	48 kDa	human	9
Sterol-4-alpha-carboxylate 3-dehydrogenase, decarboxylating OS=Homo sapiens GN=NSDHL PE=1 SV=2	Q15738|NSDHL_HUMAN	42 kDa	human	9
Sec1 family domain-containing protein 1 OS=Homo sapiens GN=SCFD1 PE=1 SV=4	Q8WVM8|SCFD1_HUMAN	72 kDa	human	9
60S ribosomal protein L27 OS=Homo sapiens GN=RPL27 PE=1 SV=2	P61353|RL27_HUMAN	16 kDa	human	9
NADH dehydrogenase [ubiquinone] iron-sulfur protein 2, mitochondrial OS=Homo sapiens GN=NDUFS2 PE=1 SV=2	O75306|NDUS2_HUMAN	53 kDa	human	9
60S ribosomal protein L13 OS=Homo sapiens GN=RPL13 PE=1 SV=4	P26373|RL13_HUMAN	24 kDa	human	9
Alpha-centractin OS=Homo sapiens GN=ACTR1A PE=1 SV=1	P61163|ACTZ_HUMAN	43 kDa	human	9
60S ribosomal protein L24 OS=Homo sapiens GN=RPL24 PE=1 SV=1	P83731|RL24_HUMAN	18 kDa	human	9
Eukaryotic translation initiation factor 4 gamma 1 OS=Homo sapiens GN=EIF4G1 PE=1 SV=4	Q04637|IF4G1_HUMAN	175 kDa	human	9
TAR DNA-binding protein 43 OS=Homo sapiens GN=TARDBP PE=1 SV=1	Q13148|TADBP_HUMAN	45 kDa	human	9
Protein disulfide-isomerase A6 OS=Homo sapiens GN=PDIA6 PE=1 SV=1	Q15084|PDIA6_HUMAN	48 kDa	human	9
Neutral amino acid transporter B(0) OS=Homo sapiens GN=SLC1A5 PE=1 SV=2	Q15758|AAAT_HUMAN	57 kDa	human	9
Gamma-tubulin complex component 2 OS=Homo sapiens GN=TUBGCP2 PE=1 SV=2	Q9BSJ2|GCP2_HUMAN	103 kDa	human	9
Lysosome-associated membrane glycoprotein 1 OS=Homo sapiens GN=LAMP1 PE=1 SV=3	P11279|LAMP1_HUMAN	45 kDa	human	9
Splicing factor U2AF 65 kDa subunit OS=Homo sapiens GN=U2AF2 PE=1 SV=4	P26368|U2AF2_HUMAN	54 kDa	human	9
Nuclease-sensitive element-binding protein 1 OS=Homo sapiens GN=YBX1 PE=1 SV=3	P67809|YBOX1_HUMAN	36 kDa	human	9
Complement component 1 Q subcomponent-binding protein, mitochondrial OS=Homo sapiens GN=C1QBP PE=1 SV=1	Q07021|C1QBP_HUMAN	31 kDa	human	9
Cytoplasmic FMR1-interacting protein 1 OS=Homo sapiens GN=CYFIP1 PE=1 SV=1	Q7L576|CYFP1_HUMAN	145 kDa	human	9
GTP-binding protein SAR1a OS=Homo sapiens GN=SAR1A PE=1 SV=1	Q9NR31|SAR1A_HUMAN	22 kDa	human	9
Anaphase-promoting complex subunit 7 OS=Homo sapiens GN=ANAPC7 PE=1 SV=4	Q9UJX3|APC7_HUMAN	67 kDa	human	9
Actin-like protein 6A OS=Homo sapiens GN=ACTL6A PE=1 SV=1	O96019|ACL6A_HUMAN	47 kDa	human	9
Protein phosphatase 1A OS=Homo sapiens GN=PPM1A PE=1 SV=1	P35813|PPM1A_HUMAN	42 kDa	human	9
60S ribosomal protein L27a OS=Homo sapiens GN=RPL27A PE=1 SV=2	P46776|RL27A_HUMAN	17 kDa	human	9
Nuclear pore membrane glycoprotein 210 OS=Homo sapiens GN=NUP210 PE=1 SV=3	Q8TEM1|PO210_HUMAN	205 kDa	human	9
Coatomer subunit gamma-2 OS=Homo sapiens GN=COPG2 PE=1 SV=1	Q9UBF2|COPG2_HUMAN	98 kDa	human	9
Proteasome activator complex subunit 2 OS=Homo sapiens GN=PSME2 PE=1 SV=4	Q9UL46|PSME2_HUMAN	27 kDa	human	9
Polyadenylate-binding protein 4 OS=Homo sapiens GN=PABPC4 PE=1 SV=1	Q13310|PABP4_HUMAN	71 kDa	human	9
Serine/arginine-rich splicing factor 7 OS=Homo sapiens GN=SRSF7 PE=1 SV=1	Q16629|SRSF7_HUMAN	27 kDa	human	9
Keratin, type II cytoskeletal 8 OS=Homo sapiens GN=KRT8 PE=1 SV=7	P05787|K2C8_HUMAN	54 kDa	human	9
Ras-related protein Rab-5B OS=Homo sapiens GN=RAB5B PE=1 SV=1	P61020|RAB5B_HUMAN	24 kDa	human	9
60S ribosomal protein L5 OS=Homo sapiens GN=RPL5 PE=1 SV=3	P46777|RL5_HUMAN	34 kDa	human	8
Serine/threonine-protein kinase mTOR OS=Homo sapiens GN=MTOR PE=1 SV=1	P42345|MTOR_HUMAN	289 kDa	human	8
Protein transport protein Sec24C OS=Homo sapiens GN=SEC24C PE=1 SV=3	P53992|SC24C_HUMAN	118 kDa	human	8
Non-POU domain-containing octamer-binding protein OS=Homo sapiens GN=NONO PE=1 SV=4	Q15233|NONO_HUMAN	54 kDa	human	8
NADPH--cytochrome P450 reductase OS=Homo sapiens GN=POR PE=1 SV=2	P16435|NCPR_HUMAN	77 kDa	human	8
Mitogen-activated protein kinase 1 OS=Homo sapiens GN=MAPK1 PE=1 SV=3	P28482|MK01_HUMAN	41 kDa	human	8
Plasminogen activator inhibitor 1 RNA-binding protein OS=Homo sapiens GN=SERBP1 PE=1 SV=2	Q8NC51|PAIRB_HUMAN	45 kDa	human	8
Guanine nucleotide-binding protein G(k) subunit alpha OS=Homo sapiens GN=GNAI3 PE=1 SV=3	P08754|GNAI3_HUMAN	41 kDa	human	8
Ras-related protein Rap-1b OS=Homo sapiens GN=RAP1B PE=1 SV=1	P61224|RAP1B_HUMAN	21 kDa	human	8
Chromodomain-helicase-DNA-binding protein 4 OS=Homo sapiens GN=CHD4 PE=1 SV=2	Q14839|CHD4_HUMAN	218 kDa	human	8
X-ray repair cross-complementing protein 6 OS=Homo sapiens GN=XRCC6 PE=1 SV=2	P12956|XRCC6_HUMAN	70 kDa	human	8
Replication factor C subunit 5 OS=Homo sapiens GN=RFC5 PE=1 SV=1	P40937|RFC5_HUMAN	38 kDa	human	8
Phosphatidylinositol 4-kinase alpha OS=Homo sapiens GN=PI4KA PE=1 SV=3	P42356|PI4KA_HUMAN	231 kDa	human	8
Serine/arginine-rich splicing factor 3 OS=Homo sapiens GN=SRSF3 PE=1 SV=1	P84103|SRSF3_HUMAN	19 kDa	human	8
Kinesin light chain 1 OS=Homo sapiens GN=KLC1 PE=1 SV=2	Q07866|KLC1_HUMAN	65 kDa	human	8
Telomere-associated protein RIF1 OS=Homo sapiens GN=RIF1 PE=1 SV=2	Q5UIP0|RIF1_HUMAN	274 kDa	human	8
Gephyrin OS=Homo sapiens GN=GPHN PE=1 SV=1	Q9NQX3|GEPH_HUMAN	80 kDa	human	8
Hypoxanthine-guanine phosphoribosyltransferase OS=Homo sapiens GN=HPRT1 PE=1 SV=2	P00492|HPRT_HUMAN	25 kDa	human	8
Cadherin-2 OS=Homo sapiens GN=CDH2 PE=1 SV=4	P19022|CADH2_HUMAN	100 kDa	human	8
Elongation factor 1-delta OS=Homo sapiens GN=EEF1D PE=1 SV=5	P29692|EF1D_HUMAN	31 kDa	human	8
Mitochondrial chaperone BCS1 OS=Homo sapiens GN=BCS1L PE=1 SV=1	Q9Y276|BCS1_HUMAN	48 kDa	human	8
Ubiquitin carboxyl-terminal hydrolase 15 OS=Homo sapiens GN=USP15 PE=1 SV=3	Q9Y4E8|UBP15_HUMAN	112 kDa	human	8
Eukaryotic translation elongation factor 1 epsilon-1 OS=Homo sapiens GN=EEF1E1 PE=1 SV=1	O43324|MCA3_HUMAN	20 kDa	human	8
Polynucleotide 5'-hydroxyl-kinase NOL9 OS=Homo sapiens GN=NOL9 PE=1 SV=1	Q5SY16|NOL9_HUMAN	79 kDa	human	8
DnaJ homolog subfamily C member 10 OS=Homo sapiens GN=DNAJC10 PE=1 SV=2	Q8IXB1|DJC10_HUMAN	91 kDa	human	8
Nuclear migration protein nudC OS=Homo sapiens GN=NUDC PE=1 SV=1	Q9Y266|NUDC_HUMAN	38 kDa	human	8
Polymerase delta-interacting protein 2 OS=Homo sapiens GN=POLDIP2 PE=1 SV=1	Q9Y2S7|PDIP2_HUMAN	42 kDa	human	8
40S ribosomal protein S20 OS=Homo sapiens GN=RPS20 PE=1 SV=1	P60866|RS20_HUMAN	13 kDa	human	8
Heterogeneous nuclear ribonucleoprotein Q OS=Homo sapiens GN=SYNCRIP PE=1 SV=2	O60506|HNRPQ_HUMAN	70 kDa	human	8
Electron transfer flavoprotein subunit alpha, mitochondrial OS=Homo sapiens GN=ETFA PE=1 SV=1	P13804|ETFA_HUMAN	35 kDa	human	8
Succinate dehydrogenase [ubiquinone] iron-sulfur subunit, mitochondrial OS=Homo sapiens GN=SDHB PE=1 SV=3	P21912|SDHB_HUMAN	32 kDa	human	8
Protein-L-isoaspartate(D-aspartate) O-methyltransferase OS=Homo sapiens GN=PCMT1 PE=1 SV=4	P22061|PIMT_HUMAN	25 kDa	human	8
60S ribosomal protein L9 OS=Homo sapiens GN=RPL9 PE=1 SV=1	P32969|RL9_HUMAN	22 kDa	human	8
Pyridoxine-5'-phosphate oxidase OS=Homo sapiens GN=PNPO PE=1 SV=1	Q9NVS9|PNPO_HUMAN	30 kDa	human	8
Pre-mRNA-splicing factor RBM22 OS=Homo sapiens GN=RBM22 PE=1 SV=1	Q9NW64|RBM22_HUMAN	47 kDa	human	8
Influenza virus NS1A-binding protein OS=Homo sapiens GN=IVNS1ABP PE=1 SV=3	Q9Y6Y0|NS1BP_HUMAN	72 kDa	human	8
Membrane-associated progesterone receptor component 2 OS=Homo sapiens GN=PGRMC2 PE=1 SV=1	O15173|PGRC2_HUMAN	24 kDa	human	8
14-3-3 protein epsilon OS=Homo sapiens GN=YWHAE PE=1 SV=1	P62258|1433E_HUMAN	29 kDa	human	8
BTB/POZ domain-containing protein KCTD2 OS=Homo sapiens GN=KCTD2 PE=1 SV=3	Q14681|KCTD2_HUMAN	29 kDa	human	8
14-3-3 protein zeta/delta OS=Homo sapiens GN=YWHAZ PE=1 SV=1	P63104|1433Z_HUMAN	28 kDa	human	8
60S ribosomal protein L13a OS=Homo sapiens GN=RPL13A PE=1 SV=2	P40429|RL13A_HUMAN	24 kDa	human	7
Pyruvate dehydrogenase E1 component subunit beta, mitochondrial OS=Homo sapiens GN=PDHB PE=1 SV=3	P11177|ODPB_HUMAN	39 kDa	human	7
Rho-associated protein kinase 1 OS=Homo sapiens GN=ROCK1 PE=1 SV=1	Q13464|ROCK1_HUMAN	158 kDa	human	7
RB1-inducible coiled-coil protein 1 OS=Homo sapiens GN=RB1CC1 PE=1 SV=3	Q8TDY2|RBCC1_HUMAN	183 kDa	human	7
Sister chromatid cohesion protein PDS5 homolog A OS=Homo sapiens GN=PDS5A PE=1 SV=1	Q29RF7|PDS5A_HUMAN	151 kDa	human	7
Eukaryotic translation initiation factor 3 subunit L OS=Homo sapiens GN=EIF3L PE=1 SV=1	Q9Y262|EIF3L_HUMAN	67 kDa	human	7
60S ribosomal protein L28 OS=Homo sapiens GN=RPL28 PE=1 SV=3	P46779|RL28_HUMAN	16 kDa	human	7
Transducin beta-like protein 3 OS=Homo sapiens GN=TBL3 PE=1 SV=2	Q12788|TBL3_HUMAN	89 kDa	human	7
Gem-associated protein 5 OS=Homo sapiens GN=GEMIN5 PE=1 SV=3	Q8TEQ6|GEMI5_HUMAN	169 kDa	human	7
FAS-associated factor 2 OS=Homo sapiens GN=FAF2 PE=1 SV=2	Q96CS3|FAF2_HUMAN	53 kDa	human	7
Protein NipSnap homolog 1 OS=Homo sapiens GN=NIPSNAP1 PE=1 SV=1	Q9BPW8|NIPS1_HUMAN	33 kDa	human	7
ATPase family AAA domain-containing protein 3A OS=Homo sapiens GN=ATAD3A PE=1 SV=2	Q9NVI7|ATD3A_HUMAN	71 kDa	human	7
Importin-11 OS=Homo sapiens GN=IPO11 PE=1 SV=1	Q9UI26|IPO11_HUMAN	113 kDa	human	7
Cytochrome c-type heme lyase OS=Homo sapiens GN=HCCS PE=1 SV=1	P53701|CCHL_HUMAN	31 kDa	human	7
La-related protein 1 OS=Homo sapiens GN=LARP1 PE=1 SV=2	Q6PKG0|LARP1_HUMAN	124 kDa	human	7
TATA-binding protein-associated factor 172 OS=Homo sapiens GN=BTAF1 PE=1 SV=2	O14981|BTAF1_HUMAN	207 kDa	human	7
Centromere/kinetochore protein zw10 homolog OS=Homo sapiens GN=ZW10 PE=1 SV=3	O43264|ZW10_HUMAN	89 kDa	human	7
X-ray repair cross-complementing protein 5 OS=Homo sapiens GN=XRCC5 PE=1 SV=3	P13010|XRCC5_HUMAN	83 kDa	human	7
Histone acetyltransferase type B catalytic subunit OS=Homo sapiens GN=HAT1 PE=1 SV=1	O14929|HAT1_HUMAN	50 kDa	human	7
Surfeit locus protein 4 OS=Homo sapiens GN=SURF4 PE=1 SV=3	O15260|SURF4_HUMAN	30 kDa	human	7
AP-2 complex subunit alpha-2 OS=Homo sapiens GN=AP2A2 PE=1 SV=2	O94973|AP2A2_HUMAN	104 kDa	human	7
Junction plakoglobin OS=Homo sapiens GN=JUP PE=1 SV=3	P14923|PLAK_HUMAN	82 kDa	human	7
Tyrosine-protein phosphatase non-receptor type 1 OS=Homo sapiens GN=PTPN1 PE=1 SV=1	P18031|PTN1_HUMAN	50 kDa	human	7
Serine hydroxymethyltransferase, mitochondrial OS=Homo sapiens GN=SHMT2 PE=1 SV=3	P34897|GLYM_HUMAN	56 kDa	human	7
Glycerol-3-phosphate dehydrogenase, mitochondrial OS=Homo sapiens GN=GPD2 PE=1 SV=3	P43304|GPDM_HUMAN	81 kDa	human	7
Transmembrane emp24 domain-containing protein 10 OS=Homo sapiens GN=TMED10 PE=1 SV=2	P49755|TMEDA_HUMAN	25 kDa	human	7
60S ribosomal protein L14 OS=Homo sapiens GN=RPL14 PE=1 SV=4	P50914|RL14_HUMAN	23 kDa	human	7
Transformer-2 protein homolog beta OS=Homo sapiens GN=TRA2B PE=1 SV=1	P62995|TRA2B_HUMAN	34 kDa	human	7
Peptidyl-prolyl cis-trans isomerase FKBP5 OS=Homo sapiens GN=FKBP5 PE=1 SV=2	Q13451|FKBP5_HUMAN	51 kDa	human	7
Ras GTPase-activating-like protein IQGAP2 OS=Homo sapiens GN=IQGAP2 PE=1 SV=4	Q13576|IQGA2_HUMAN	181 kDa	human	7
Condensin complex subunit 3 OS=Homo sapiens GN=NCAPG PE=1 SV=1	Q9BPX3|CND3_HUMAN	114 kDa	human	7
Methylcrotonoyl-CoA carboxylase beta chain, mitochondrial OS=Homo sapiens GN=MCCC2 PE=1 SV=1	Q9HCC0|MCCB_HUMAN	61 kDa	human	7
Phenylalanine--tRNA ligase beta subunit OS=Homo sapiens GN=FARSB PE=1 SV=3	Q9NSD9|SYFB_HUMAN	66 kDa	human	7
Pre-mRNA-processing factor 19 OS=Homo sapiens GN=PRPF19 PE=1 SV=1	Q9UMS4|PRP19_HUMAN	55 kDa	human	7
Cystatin-B OS=Homo sapiens GN=CSTB PE=1 SV=2	P04080|CYTB_HUMAN	11 kDa	human	7
Glutathione S-transferase P OS=Homo sapiens GN=GSTP1 PE=1 SV=2	P09211|GSTP1_HUMAN	23 kDa	human	7
Splicing factor, proline- and glutamine-rich OS=Homo sapiens GN=SFPQ PE=1 SV=2	P23246|SFPQ_HUMAN	76 kDa	human	7
Lanosterol synthase OS=Homo sapiens GN=LSS PE=1 SV=1	P48449|ERG7_HUMAN	83 kDa	human	7
F-actin-capping protein subunit alpha-1 OS=Homo sapiens GN=CAPZA1 PE=1 SV=3	P52907|CAZA1_HUMAN	33 kDa	human	7
Calmodulin OS=Homo sapiens GN=CALM1 PE=1 SV=2	P62158|CALM_HUMAN	17 kDa	human	7
Eukaryotic translation initiation factor 3 subunit I OS=Homo sapiens GN=EIF3I PE=1 SV=1	Q13347|EIF3I_HUMAN	37 kDa	human	7
Hydroxysteroid dehydrogenase-like protein 2 OS=Homo sapiens GN=HSDL2 PE=1 SV=1	Q6YN16|HSDL2_HUMAN	45 kDa	human	7
L-xylulose reductase OS=Homo sapiens GN=DCXR PE=1 SV=2	Q7Z4W1|DCXR_HUMAN	26 kDa	human	7
Nucleolar complex protein 4 homolog OS=Homo sapiens GN=NOC4L PE=1 SV=1	Q9BVI4|NOC4L_HUMAN	58 kDa	human	7
WD repeat-containing protein 61 OS=Homo sapiens GN=WDR61 PE=1 SV=1	Q9GZS3|WDR61_HUMAN	34 kDa	human	7
Acyl-CoA dehydrogenase family member 9, mitochondrial OS=Homo sapiens GN=ACAD9 PE=1 SV=1	Q9H845|ACAD9_HUMAN	69 kDa	human	7
ADP-ribosylation factor-like protein 8B OS=Homo sapiens GN=ARL8B PE=1 SV=1	Q9NVJ2|ARL8B_HUMAN	22 kDa	human	7
SUMO-activating enzyme subunit 1 OS=Homo sapiens GN=SAE1 PE=1 SV=1	Q9UBE0|SAE1_HUMAN	38 kDa	human	7
Mitochondrial carrier homolog 2 OS=Homo sapiens GN=MTCH2 PE=1 SV=1	Q9Y6C9|MTCH2_HUMAN	33 kDa	human	7
Coordinator of PRMT5 and differentiation stimulator OS=Homo sapiens GN=COPRS PE=1 SV=3	Q9NQ92|COPRS_HUMAN	20 kDa	human	7
Secretory carrier-associated membrane protein 3 OS=Homo sapiens GN=SCAMP3 PE=1 SV=3	O14828|SCAM3_HUMAN	38 kDa	human	7
U2 small nuclear ribonucleoprotein A' OS=Homo sapiens GN=SNRPA1 PE=1 SV=2	P09661|RU2A_HUMAN	28 kDa	human	7
Electron transfer flavoprotein subunit beta OS=Homo sapiens GN=ETFB PE=1 SV=3	P38117|ETFB_HUMAN	28 kDa	human	7
Cyclin-dependent kinase inhibitor 2A OS=Homo sapiens GN=CDKN2A PE=1 SV=2	P42771|CDN2A_HUMAN	17 kDa	human	7
40S ribosomal protein S5 OS=Homo sapiens GN=RPS5 PE=1 SV=4	P46782|RS5_HUMAN	23 kDa	human	7
Survival motor neuron protein OS=Homo sapiens GN=SMN1 PE=1 SV=1	Q16637|SMN_HUMAN	32 kDa	human	7
NADH dehydrogenase [ubiquinone] 1 alpha subcomplex subunit 5 OS=Homo sapiens GN=NDUFA5 PE=1 SV=3	Q16718|NDUA5_HUMAN	13 kDa	human	7
Probable arginine--tRNA ligase, mitochondrial OS=Homo sapiens GN=RARS2 PE=1 SV=1	Q5T160|SYRM_HUMAN	66 kDa	human	7
Negative elongation factor B OS=Homo sapiens GN=NELFB PE=1 SV=1	Q8WX92|NELFB_HUMAN	66 kDa	human	7
COP9 signalosome complex subunit 4 OS=Homo sapiens GN=COPS4 PE=1 SV=1	Q9BT78|CSN4_HUMAN	46 kDa	human	7
SRA stem-loop-interacting RNA-binding protein, mitochondrial OS=Homo sapiens GN=SLIRP PE=1 SV=1	Q9GZT3|SLIRP_HUMAN	12 kDa	human	7
WD repeat-containing protein 26 OS=Homo sapiens GN=WDR26 PE=1 SV=3	Q9H7D7|WDR26_HUMAN	72 kDa	human	7
28S ribosomal protein S23, mitochondrial OS=Homo sapiens GN=MRPS23 PE=1 SV=2	Q9Y3D9|RT23_HUMAN	22 kDa	human	7
60S ribosomal protein L36 OS=Homo sapiens GN=RPL36 PE=1 SV=3	Q9Y3U8|RL36_HUMAN	12 kDa	human	7
ATPase ASNA1 OS=Homo sapiens GN=ASNA1 PE=1 SV=2	O43681|ASNA_HUMAN	39 kDa	human	7
Nucleoplasmin-3 OS=Homo sapiens GN=NPM3 PE=1 SV=3	O75607|NPM3_HUMAN	19 kDa	human	7
ATP synthase F(0) complex subunit B1, mitochondrial OS=Homo sapiens GN=ATP5F1 PE=1 SV=2	P24539|AT5F1_HUMAN	29 kDa	human	7
NADH-ubiquinone oxidoreductase 75 kDa subunit, mitochondrial OS=Homo sapiens GN=NDUFS1 PE=1 SV=3	P28331|NDUS1_HUMAN	79 kDa	human	7
Cytochrome b-c1 complex subunit Rieske, mitochondrial OS=Homo sapiens GN=UQCRFS1 PE=1 SV=2	P47985|UCRI_HUMAN	30 kDa	human	7
Alpha-soluble NSF attachment protein OS=Homo sapiens GN=NAPA PE=1 SV=3	P54920|SNAA_HUMAN	33 kDa	human	7
C-terminal-binding protein 2 OS=Homo sapiens GN=CTBP2 PE=1 SV=1	P56545|CTBP2_HUMAN	49 kDa	human	7
CD81 antigen OS=Homo sapiens GN=CD81 PE=1 SV=1	P60033|CD81_HUMAN	26 kDa	human	7
Guanine nucleotide-binding protein subunit beta-2-like 1 OS=Homo sapiens GN=GNB2L1 PE=1 SV=3	P63244|GBLP_HUMAN	35 kDa	human	7
CD276 antigen OS=Homo sapiens GN=CD276 PE=1 SV=1	Q5ZPR3|CD276_HUMAN	57 kDa	human	7
ATPase WRNIP1 OS=Homo sapiens GN=WRNIP1 PE=1 SV=2	Q96S55|WRIP1_HUMAN	72 kDa	human	7
Transmembrane 9 superfamily member 2 OS=Homo sapiens GN=TM9SF2 PE=1 SV=1	Q99805|TM9S2_HUMAN	76 kDa	human	7
Transmembrane 9 superfamily member 3 OS=Homo sapiens GN=TM9SF3 PE=1 SV=2	Q9HD45|TM9S3_HUMAN	68 kDa	human	7
Ribosomal biogenesis protein LAS1L OS=Homo sapiens GN=LAS1L PE=1 SV=2	Q9Y4W2|LAS1L_HUMAN	83 kDa	human	7
Cytochrome c oxidase subunit 4 isoform 1, mitochondrial OS=Homo sapiens GN=COX4I1 PE=1 SV=1	P13073|COX41_HUMAN	20 kDa	human	7
Secretory carrier-associated membrane protein 2 OS=Homo sapiens GN=SCAMP2 PE=1 SV=2	O15127|SCAM2_HUMAN	37 kDa	human	7
Ras-related protein Rab-14 OS=Homo sapiens GN=RAB14 PE=1 SV=4	P61106|RAB14_HUMAN	24 kDa	human	7
Phosphoribosyl pyrophosphate synthase-associated protein 1 OS=Homo sapiens GN=PRPSAP1 PE=1 SV=2	Q14558|KPRA_HUMAN	39 kDa	human	7
Heterogeneous nuclear ribonucleoprotein D-like OS=Homo sapiens GN=HNRNPDL PE=1 SV=3	O14979|HNRDL_HUMAN	46 kDa	human	7
Guanine nucleotide-binding protein G(I)/G(S)/G(T) subunit beta-2 OS=Homo sapiens GN=GNB2 PE=1 SV=3	P62879|GBB2_HUMAN	37 kDa	human	7
SWI/SNF-related matrix-associated actin-dependent regulator of chromatin subfamily A member 5 OS=Homo sapiens GN=SMARCA5 PE=1 SV=1	O60264|SMCA5_HUMAN	122 kDa	human	6
MOB kinase activator 2 OS=Homo sapiens GN=MOB2 PE=1 SV=1	Q70IA6|MOB2_HUMAN	27 kDa	human	6
Matrin-3 OS=Homo sapiens GN=MATR3 PE=1 SV=2	P43243|MATR3_HUMAN	95 kDa	human	6
Eukaryotic translation initiation factor 3 subunit E OS=Homo sapiens GN=EIF3E PE=1 SV=1	P60228|EIF3E_HUMAN	52 kDa	human	6
E3 ubiquitin-protein ligase UBR4 OS=Homo sapiens GN=UBR4 PE=1 SV=1	Q5T4S7|UBR4_HUMAN	574 kDa	human	6
Heterogeneous nuclear ribonucleoprotein L OS=Homo sapiens GN=HNRNPL PE=1 SV=2	P14866|HNRPL_HUMAN	64 kDa	human	6
Hexokinase-1 OS=Homo sapiens GN=HK1 PE=1 SV=3	P19367|HXK1_HUMAN	102 kDa	human	6
Sodium/potassium-transporting ATPase subunit beta-3 OS=Homo sapiens GN=ATP1B3 PE=1 SV=1	P54709|AT1B3_HUMAN	32 kDa	human	6
60S ribosomal protein L15 OS=Homo sapiens GN=RPL15 PE=1 SV=2	P61313|RL15_HUMAN	24 kDa	human	6
40S ribosomal protein S13 OS=Homo sapiens GN=RPS13 PE=1 SV=2	P62277|RS13_HUMAN	17 kDa	human	6
SEC23-interacting protein OS=Homo sapiens GN=SEC23IP PE=1 SV=1	Q9Y6Y8|S23IP_HUMAN	111 kDa	human	6
Histone H2B type F-S OS=Homo sapiens GN=H2BFS PE=1 SV=2	P57053|H2BFS_HUMAN	14 kDa	human	6
40S ribosomal protein S14 OS=Homo sapiens GN=RPS14 PE=1 SV=3	P62263|RS14_HUMAN	16 kDa	human	6
Eukaryotic translation initiation factor 3 subunit M OS=Homo sapiens GN=EIF3M PE=1 SV=1	Q7L2H7|EIF3M_HUMAN	43 kDa	human	6
Heterogeneous nuclear ribonucleoprotein R OS=Homo sapiens GN=HNRNPR PE=1 SV=1	O43390|HNRPR_HUMAN	71 kDa	human	6
Transmembrane protein 33 OS=Homo sapiens GN=TMEM33 PE=1 SV=2	P57088|TMM33_HUMAN	28 kDa	human	6
Probable ATP-dependent RNA helicase DDX20 OS=Homo sapiens GN=DDX20 PE=1 SV=2	Q9UHI6|DDX20_HUMAN	92 kDa	human	6
Nucleolar protein 58 OS=Homo sapiens GN=NOP58 PE=1 SV=1	Q9Y2X3|NOP58_HUMAN	60 kDa	human	6
Cytochrome c1, heme protein, mitochondrial OS=Homo sapiens GN=CYC1 PE=1 SV=3	P08574|CY1_HUMAN	35 kDa	human	6
60S ribosomal protein L17 OS=Homo sapiens GN=RPL17 PE=1 SV=3	P18621|RL17_HUMAN	21 kDa	human	6
Ras-related protein Rab-6A OS=Homo sapiens GN=RAB6A PE=1 SV=3	P20340|RAB6A_HUMAN	24 kDa	human	6
S-adenosylmethionine synthase isoform type-2 OS=Homo sapiens GN=MAT2A PE=1 SV=1	P31153|METK2_HUMAN	44 kDa	human	6
Host cell factor 1 OS=Homo sapiens GN=HCFC1 PE=1 SV=2	P51610|HCFC1_HUMAN	209 kDa	human	6
COP9 signalosome complex subunit 2 OS=Homo sapiens GN=COPS2 PE=1 SV=1	P61201|CSN2_HUMAN	52 kDa	human	6
Serine/arginine-rich splicing factor 6 OS=Homo sapiens GN=SRSF6 PE=1 SV=2	Q13247|SRSF6_HUMAN	40 kDa	human	6
Protein scribble homolog OS=Homo sapiens GN=SCRIB PE=1 SV=4	Q14160|SCRIB_HUMAN	175 kDa	human	6
Mitochondrial import inner membrane translocase subunit TIM50 OS=Homo sapiens GN=TIMM50 PE=1 SV=2	Q3ZCQ8|TIM50_HUMAN	40 kDa	human	6
ELMO domain-containing protein 2 OS=Homo sapiens GN=ELMOD2 PE=1 SV=1	Q8IZ81|ELMD2_HUMAN	35 kDa	human	6
Lysophosphatidylcholine acyltransferase 1 OS=Homo sapiens GN=LPCAT1 PE=1 SV=2	Q8NF37|PCAT1_HUMAN	59 kDa	human	6
7-dehydrocholesterol reductase OS=Homo sapiens GN=DHCR7 PE=1 SV=1	Q9UBM7|DHCR7_HUMAN	54 kDa	human	6
Melanoma-associated antigen D2 OS=Homo sapiens GN=MAGED2 PE=1 SV=2	Q9UNF1|MAGD2_HUMAN	65 kDa	human	6
UDP-glucose 6-dehydrogenase OS=Homo sapiens GN=UGDH PE=1 SV=1	O60701|UGDH_HUMAN	55 kDa	human	6
Catenin delta-1 OS=Homo sapiens GN=CTNND1 PE=1 SV=1	O60716|CTND1_HUMAN	108 kDa	human	6
TIP41-like protein OS=Homo sapiens GN=TIPRL PE=1 SV=2	O75663|TIPRL_HUMAN	31 kDa	human	6
Signal recognition particle subunit SRP72 OS=Homo sapiens GN=SRP72 PE=1 SV=3	O76094|SRP72_HUMAN	75 kDa	human	6
Collagen alpha-3(VI) chain OS=Homo sapiens GN=COL6A3 PE=1 SV=5	P12111|CO6A3_HUMAN	344 kDa	human	6
Eukaryotic translation initiation factor 5A-1 OS=Homo sapiens GN=EIF5A PE=1 SV=2	P63241|IF5A1_HUMAN	17 kDa	human	6
Electron transfer flavoprotein-ubiquinone oxidoreductase, mitochondrial OS=Homo sapiens GN=ETFDH PE=1 SV=2	Q16134|ETFD_HUMAN	68 kDa	human	6
RRP12-like protein OS=Homo sapiens GN=RRP12 PE=1 SV=2	Q5JTH9|RRP12_HUMAN	144 kDa	human	6
Glutamate dehydrogenase 1, mitochondrial OS=Homo sapiens GN=GLUD1 PE=1 SV=2	P00367|DHE3_HUMAN	61 kDa	human	6
Neurofilament medium polypeptide OS=Homo sapiens GN=NEFM PE=1 SV=3	P07197|NFM_HUMAN	102 kDa	human	6
Uridine 5'-monophosphate synthase OS=Homo sapiens GN=UMPS PE=1 SV=1	P11172|UMPS_HUMAN	52 kDa	human	6
Large proline-rich protein BAG6 OS=Homo sapiens GN=BAG6 PE=1 SV=2	P46379|BAG6_HUMAN	119 kDa	human	6
40S ribosomal protein S24 OS=Homo sapiens GN=RPS24 PE=1 SV=1	P62847|RS24_HUMAN	15 kDa	human	6
Cleavage and polyadenylation specificity factor subunit 1 OS=Homo sapiens GN=CPSF1 PE=1 SV=2	Q10570|CPSF1_HUMAN	161 kDa	human	6
COP9 signalosome complex subunit 1 OS=Homo sapiens GN=GPS1 PE=1 SV=4	Q13098|CSN1_HUMAN	56 kDa	human	6
Torsin-1A-interacting protein 1 OS=Homo sapiens GN=TOR1AIP1 PE=1 SV=2	Q5JTV8|TOIP1_HUMAN	66 kDa	human	6
Histone deacetylase 2 OS=Homo sapiens GN=HDAC2 PE=1 SV=2	Q92769|HDAC2_HUMAN	55 kDa	human	6
Protein arginine N-methyltransferase 1 OS=Homo sapiens GN=PRMT1 PE=1 SV=2	Q99873|ANM1_HUMAN	42 kDa	human	6
Splicing factor 3B subunit 5 OS=Homo sapiens GN=SF3B5 PE=1 SV=1	Q9BWJ5|SF3B5_HUMAN	10 kDa	human	6
Prolactin regulatory element-binding protein OS=Homo sapiens GN=PREB PE=1 SV=2	Q9HCU5|PREB_HUMAN	45 kDa	human	6
Extended synaptotagmin-2 OS=Homo sapiens GN=ESYT2 PE=1 SV=1	A0FGR8|ESYT2_HUMAN	102 kDa	human	6
Transcription initiation factor TFIID subunit 4 OS=Homo sapiens GN=TAF4 PE=1 SV=2	O00268|TAF4_HUMAN	110 kDa	human	6
Serum albumin OS=Homo sapiens GN=ALB PE=1 SV=2	P02768|ALBU_HUMAN	69 kDa	human	6
Glucose-6-phosphate 1-dehydrogenase OS=Homo sapiens GN=G6PD PE=1 SV=4	P11413|G6PD_HUMAN	59 kDa	human	6
Eukaryotic translation initiation factor 2 subunit 2 OS=Homo sapiens GN=EIF2S2 PE=1 SV=2	P20042|IF2B_HUMAN	38 kDa	human	6
Heme oxygenase 2 OS=Homo sapiens GN=HMOX2 PE=1 SV=2	P30519|HMOX2_HUMAN	36 kDa	human	6
DNA-directed RNA polymerase II subunit RPB2 OS=Homo sapiens GN=POLR2B PE=1 SV=1	P30876|RPB2_HUMAN	134 kDa	human	6
Probable 28S rRNA (cytosine(4447)-C(5))-methyltransferase OS=Homo sapiens GN=NOP2 PE=1 SV=2	P46087|NOP2_HUMAN	89 kDa	human	6
ATP-binding cassette sub-family E member 1 OS=Homo sapiens GN=ABCE1 PE=1 SV=1	P61221|ABCE1_HUMAN	67 kDa	human	6
S-phase kinase-associated protein 1 OS=Homo sapiens GN=SKP1 PE=1 SV=2	P63208|SKP1_HUMAN	19 kDa	human	6
Ribonuclease P protein subunit p30 OS=Homo sapiens GN=RPP30 PE=1 SV=1	P78346|RPP30_HUMAN	29 kDa	human	6
Basic leucine zipper and W2 domain-containing protein 1 OS=Homo sapiens GN=BZW1 PE=1 SV=1	Q7L1Q6|BZW1_HUMAN	48 kDa	human	6
THO complex subunit 2 OS=Homo sapiens GN=THOC2 PE=1 SV=2	Q8NI27|THOC2_HUMAN	183 kDa	human	6
Pyrroline-5-carboxylate reductase 2 OS=Homo sapiens GN=PYCR2 PE=1 SV=1	Q96C36|P5CR2_HUMAN	34 kDa	human	6
Cancer-related nucleoside-triphosphatase OS=Homo sapiens GN=NTPCR PE=1 SV=1	Q9BSD7|NTPCR_HUMAN	21 kDa	human	6
Tubulin-specific chaperone D OS=Homo sapiens GN=TBCD PE=1 SV=2	Q9BTW9|TBCD_HUMAN	133 kDa	human	6
Vesicle-associated membrane protein-associated protein A OS=Homo sapiens GN=VAPA PE=1 SV=3	Q9P0L0|VAPA_HUMAN	28 kDa	human	6
Stomatin-like protein 2, mitochondrial OS=Homo sapiens GN=STOML2 PE=1 SV=1	Q9UJZ1|STML2_HUMAN	39 kDa	human	6
Minor histocompatibility antigen H13 OS=Homo sapiens GN=HM13 PE=1 SV=1	Q8TCT9|HM13_HUMAN	41 kDa	human	6
RNA 3'-terminal phosphate cyclase OS=Homo sapiens GN=RTCA PE=1 SV=1	O00442|RTCA_HUMAN	39 kDa	human	6
Tropomyosin alpha-3 chain OS=Homo sapiens GN=TPM3 PE=1 SV=2	P06753|TPM3_HUMAN	33 kDa	human	6
28S ribosomal protein S29, mitochondrial OS=Homo sapiens GN=DAP3 PE=1 SV=1	P51398|RT29_HUMAN	46 kDa	human	6
Monocarboxylate transporter 1 OS=Homo sapiens GN=SLC16A1 PE=1 SV=3	P53985|MOT1_HUMAN	54 kDa	human	6
60S ribosomal protein L30 OS=Homo sapiens GN=RPL30 PE=1 SV=2	P62888|RL30_HUMAN	13 kDa	human	6
Cyclin-dependent-like kinase 5 OS=Homo sapiens GN=CDK5 PE=1 SV=3	Q00535|CDK5_HUMAN	33 kDa	human	6
Splicing factor 3B subunit 4 OS=Homo sapiens GN=SF3B4 PE=1 SV=1	Q15427|SF3B4_HUMAN	44 kDa	human	6
60S ribosomal export protein NMD3 OS=Homo sapiens GN=NMD3 PE=1 SV=1	Q96D46|NMD3_HUMAN	58 kDa	human	6
Methylthioribose-1-phosphate isomerase OS=Homo sapiens GN=MRI1 PE=1 SV=1	Q9BV20|MTNA_HUMAN	39 kDa	human	6
BolA-like protein 2 OS=Homo sapiens GN=BOLA2 PE=1 SV=1	Q9H3K6|BOLA2_HUMAN	10 kDa	human	6
Reticulon-4 OS=Homo sapiens GN=RTN4 PE=1 SV=2	Q9NQC3|RTN4_HUMAN	130 kDa	human	6
Kinesin light chain 4 OS=Homo sapiens GN=KLC4 PE=1 SV=3	Q9NSK0|KLC4_HUMAN	69 kDa	human	6
General transcription factor 3C polypeptide 4 OS=Homo sapiens GN=GTF3C4 PE=1 SV=2	Q9UKN8|TF3C4_HUMAN	92 kDa	human	6
Acyl-coenzyme A thioesterase 9, mitochondrial OS=Homo sapiens GN=ACOT9 PE=1 SV=2	Q9Y305|ACOT9_HUMAN	50 kDa	human	6
60S acidic ribosomal protein P1 OS=Homo sapiens GN=RPLP1 PE=1 SV=1	P05386|RLA1_HUMAN	12 kDa	human	6
Serine/arginine-rich splicing factor 2 OS=Homo sapiens GN=SRSF2 PE=1 SV=4	Q01130|SRSF2_HUMAN	25 kDa	human	6
Translocon-associated protein subunit alpha OS=Homo sapiens GN=SSR1 PE=1 SV=3	P43307|SSRA_HUMAN	32 kDa	human	6
ADP-ribosylation factor-like protein 1 OS=Homo sapiens GN=ARL1 PE=1 SV=1	P40616|ARL1_HUMAN	20 kDa	human	6
Protein SEC13 homolog OS=Homo sapiens GN=SEC13 PE=1 SV=3	P55735|SEC13_HUMAN	36 kDa	human	6
CDGSH iron-sulfur domain-containing protein 2 OS=Homo sapiens GN=CISD2 PE=1 SV=1	Q8N5K1|CISD2_HUMAN	15 kDa	human	6
Retinol dehydrogenase 11 OS=Homo sapiens GN=RDH11 PE=1 SV=2	Q8TC12|RDH11_HUMAN	35 kDa	human	6
60S ribosomal protein L11 OS=Homo sapiens GN=RPL11 PE=1 SV=2	P62913|RL11_HUMAN	20 kDa	human	6
Guanine nucleotide-binding protein G(s) subunit alpha isoforms XLas OS=Homo sapiens GN=GNAS PE=1 SV=2	Q5JWF2|GNAS1_HUMAN	111 kDa	human	6
Zinc finger protein ubi-d4 OS=Homo sapiens GN=DPF2 PE=1 SV=2	Q92785|REQU_HUMAN	44 kDa	human	6
Plasma membrane calcium-transporting ATPase 4 OS=Homo sapiens GN=ATP2B4 PE=1 SV=2	P23634|AT2B4_HUMAN	138 kDa	human	6
Voltage-dependent anion-selective channel protein 3 OS=Homo sapiens GN=VDAC3 PE=1 SV=1	Q9Y277|VDAC3_HUMAN	31 kDa	human	6
SWI/SNF complex subunit SMARCC2 OS=Homo sapiens GN=SMARCC2 PE=1 SV=1	Q8TAQ2|SMRC2_HUMAN	133 kDa	human	6
Neutral alpha-glucosidase AB OS=Homo sapiens GN=GANAB PE=1 SV=3	Q14697|GANAB_HUMAN	107 kDa	human	5
Symplekin OS=Homo sapiens GN=SYMPK PE=1 SV=2	Q92797|SYMPK_HUMAN	141 kDa	human	5
COP9 signalosome complex subunit 3 OS=Homo sapiens GN=COPS3 PE=1 SV=3	Q9UNS2|CSN3_HUMAN	48 kDa	human	5
Heterogeneous nuclear ribonucleoprotein D0 OS=Homo sapiens GN=HNRNPD PE=1 SV=1	Q14103|HNRPD_HUMAN	38 kDa	human	5
Mitochondrial import inner membrane translocase subunit TIM44 OS=Homo sapiens GN=TIMM44 PE=1 SV=2	O43615|TIM44_HUMAN	51 kDa	human	5
Inactive hydroxysteroid dehydrogenase-like protein 1 OS=Homo sapiens GN=HSDL1 PE=1 SV=3	Q3SXM5|HSDL1_HUMAN	37 kDa	human	5
Serine/threonine-protein phosphatase PGAM5, mitochondrial OS=Homo sapiens GN=PGAM5 PE=1 SV=2	Q96HS1|PGAM5_HUMAN	32 kDa	human	5
Cytoplasmic dynein 1 light intermediate chain 1 OS=Homo sapiens GN=DYNC1LI1 PE=1 SV=3	Q9Y6G9|DC1L1_HUMAN	57 kDa	human	5
Myosin-4 OS=Homo sapiens GN=MYH4 PE=1 SV=2	Q9Y623|MYH4_HUMAN	223 kDa	human	5
ATP synthase subunit g, mitochondrial OS=Homo sapiens GN=ATP5L PE=1 SV=3	O75964|ATP5L_HUMAN	11 kDa	human	5
CLIP-associating protein 2 OS=Homo sapiens GN=CLASP2 PE=1 SV=2	O75122|CLAP2_HUMAN	141 kDa	human	5
Small nuclear ribonucleoprotein-associated protein N OS=Homo sapiens GN=SNRPN PE=1 SV=1	P63162|RSMN_HUMAN	25 kDa	human	5
Alanine--tRNA ligase, mitochondrial OS=Homo sapiens GN=AARS2 PE=1 SV=1	Q5JTZ9|SYAM_HUMAN	107 kDa	human	5
Nicalin OS=Homo sapiens GN=NCLN PE=1 SV=2	Q969V3|NCLN_HUMAN	63 kDa	human	5
Transmembrane emp24 domain-containing protein 9 OS=Homo sapiens GN=TMED9 PE=1 SV=2	Q9BVK6|TMED9_HUMAN	27 kDa	human	5
Signal recognition particle subunit SRP68 OS=Homo sapiens GN=SRP68 PE=1 SV=2	Q9UHB9|SRP68_HUMAN	71 kDa	human	5
Basic leucine zipper and W2 domain-containing protein 2 OS=Homo sapiens GN=BZW2 PE=1 SV=1	Q9Y6E2|BZW2_HUMAN	48 kDa	human	5
NADH dehydrogenase [ubiquinone] iron-sulfur protein 8, mitochondrial OS=Homo sapiens GN=NDUFS8 PE=1 SV=1	O00217|NDUS8_HUMAN	24 kDa	human	5
Mitochondrial import receptor subunit TOM70 OS=Homo sapiens GN=TOMM70A PE=1 SV=1	O94826|TOM70_HUMAN	67 kDa	human	5
Eukaryotic peptide chain release factor GTP-binding subunit ERF3A OS=Homo sapiens GN=GSPT1 PE=1 SV=1	P15170|ERF3A_HUMAN	56 kDa	human	5
Tyrosine-protein kinase CSK OS=Homo sapiens GN=CSK PE=1 SV=1	P41240|CSK_HUMAN	51 kDa	human	5
Isocitrate dehydrogenase [NAD] subunit alpha, mitochondrial OS=Homo sapiens GN=IDH3A PE=1 SV=1	P50213|IDH3A_HUMAN	40 kDa	human	5
60S ribosomal protein L32 OS=Homo sapiens GN=RPL32 PE=1 SV=2	P62910|RL32_HUMAN	16 kDa	human	5
KH domain-containing, RNA-binding, signal transduction-associated protein 1 OS=Homo sapiens GN=KHDRBS1 PE=1 SV=1	Q07666|KHDR1_HUMAN	48 kDa	human	5
General transcription factor 3C polypeptide 1 OS=Homo sapiens GN=GTF3C1 PE=1 SV=4	Q12789|TF3C1_HUMAN	239 kDa	human	5
NADH dehydrogenase [ubiquinone] 1 alpha subcomplex subunit 9, mitochondrial OS=Homo sapiens GN=NDUFA9 PE=1 SV=2	Q16795|NDUA9_HUMAN	43 kDa	human	5
Putative transferase CAF17, mitochondrial OS=Homo sapiens GN=IBA57 PE=1 SV=1	Q5T440|CAF17_HUMAN	38 kDa	human	5
Calcium-binding mitochondrial carrier protein SCaMC-1 OS=Homo sapiens GN=SLC25A24 PE=1 SV=2	Q6NUK1|SCMC1_HUMAN	53 kDa	human	5
Protein LYRIC OS=Homo sapiens GN=MTDH PE=1 SV=2	Q86UE4|LYRIC_HUMAN	64 kDa	human	5
Nuclear pore complex protein Nup133 OS=Homo sapiens GN=NUP133 PE=1 SV=2	Q8WUM0|NU133_HUMAN	129 kDa	human	5
BTB/POZ domain-containing protein KCTD12 OS=Homo sapiens GN=KCTD12 PE=1 SV=1	Q96CX2|KCD12_HUMAN	36 kDa	human	5
C-Myc-binding protein OS=Homo sapiens GN=MYCBP PE=1 SV=3	Q99417|MYCBP_HUMAN	12 kDa	human	5
ATP-dependent RNA helicase DDX19B OS=Homo sapiens GN=DDX19B PE=1 SV=1	Q9UMR2|DD19B_HUMAN	54 kDa	human	5
Deoxynucleoside triphosphate triphosphohydrolase SAMHD1 OS=Homo sapiens GN=SAMHD1 PE=1 SV=2	Q9Y3Z3|SAMH1_HUMAN	72 kDa	human	5
Nucleolar protein 56 OS=Homo sapiens GN=NOP56 PE=1 SV=4	O00567|NOP56_HUMAN	66 kDa	human	5
Importin subunit alpha-7 OS=Homo sapiens GN=KPNA6 PE=1 SV=1	O60684|IMA7_HUMAN	60 kDa	human	5
26S proteasome non-ATPase regulatory subunit 10 OS=Homo sapiens GN=PSMD10 PE=1 SV=1	O75832|PSD10_HUMAN	24 kDa	human	5
Lupus La protein OS=Homo sapiens GN=SSB PE=1 SV=2	P05455|LA_HUMAN	47 kDa	human	5
Replication factor C subunit 3 OS=Homo sapiens GN=RFC3 PE=1 SV=2	P40938|RFC3_HUMAN	41 kDa	human	5
Peroxisomal multifunctional enzyme type 2 OS=Homo sapiens GN=HSD17B4 PE=1 SV=3	P51659|DHB4_HUMAN	80 kDa	human	5
40S ribosomal protein S23 OS=Homo sapiens GN=RPS23 PE=1 SV=3	P62266|RS23_HUMAN	16 kDa	human	5
Metaxin-1 OS=Homo sapiens GN=MTX1 PE=1 SV=2	Q13505|MTX1_HUMAN	51 kDa	human	5
Protein transport protein Sec23A OS=Homo sapiens GN=SEC23A PE=1 SV=2	Q15436|SC23A_HUMAN	86 kDa	human	5
Gamma-tubulin complex component 3 OS=Homo sapiens GN=TUBGCP3 PE=1 SV=2	Q96CW5|GCP3_HUMAN	104 kDa	human	5
Ran-binding protein 9 OS=Homo sapiens GN=RANBP9 PE=1 SV=1	Q96S59|RANB9_HUMAN	78 kDa	human	5
1-acyl-sn-glycerol-3-phosphate acyltransferase alpha OS=Homo sapiens GN=AGPAT1 PE=1 SV=2	Q99943|PLCA_HUMAN	32 kDa	human	5
L-2-hydroxyglutarate dehydrogenase, mitochondrial OS=Homo sapiens GN=L2HGDH PE=1 SV=3	Q9H9P8|L2HDH_HUMAN	50 kDa	human	5
V-type proton ATPase subunit H OS=Homo sapiens GN=ATP6V1H PE=1 SV=1	Q9UI12|VATH_HUMAN	56 kDa	human	5
Homeobox protein SIX4 OS=Homo sapiens GN=SIX4 PE=1 SV=2	Q9UIU6|SIX4_HUMAN	83 kDa	human	5
Mediator of RNA polymerase II transcription subunit 23 OS=Homo sapiens GN=MED23 PE=1 SV=2	Q9ULK4|MED23_HUMAN	156 kDa	human	5
WD repeat-containing protein 3 OS=Homo sapiens GN=WDR3 PE=1 SV=1	Q9UNX4|WDR3_HUMAN	106 kDa	human	5
AFG3-like protein 2 OS=Homo sapiens GN=AFG3L2 PE=1 SV=2	Q9Y4W6|AFG32_HUMAN	89 kDa	human	5
CAAX prenyl protease 1 homolog OS=Homo sapiens GN=ZMPSTE24 PE=1 SV=2	O75844|FACE1_HUMAN	55 kDa	human	5
GTPase NRas OS=Homo sapiens GN=NRAS PE=1 SV=1	P01111|RASN_HUMAN	21 kDa	human	5
Integrin beta-1 OS=Homo sapiens GN=ITGB1 PE=1 SV=2	P05556|ITB1_HUMAN	88 kDa	human	5
Alpha-actinin-1 OS=Homo sapiens GN=ACTN1 PE=1 SV=2	P12814|ACTN1_HUMAN	103 kDa	human	5
Ribonuclease inhibitor OS=Homo sapiens GN=RNH1 PE=1 SV=2	P13489|RINI_HUMAN	50 kDa	human	5
Bifunctional methylenetetrahydrofolate dehydrogenase/cyclohydrolase, mitochondrial OS=Homo sapiens GN=MTHFD2 PE=1 SV=2	P13995|MTDC_HUMAN	38 kDa	human	5
Adenosylhomocysteinase OS=Homo sapiens GN=AHCY PE=1 SV=4	P23526|SAHH_HUMAN	48 kDa	human	5
Cystathionine beta-synthase OS=Homo sapiens GN=CBS PE=1 SV=2	P35520|CBS_HUMAN	61 kDa	human	5
Nuclear pore complex protein Nup107 OS=Homo sapiens GN=NUP107 PE=1 SV=1	P57740|NU107_HUMAN	106 kDa	human	5
40S ribosomal protein S15 OS=Homo sapiens GN=RPS15 PE=1 SV=2	P62841|RS15_HUMAN	17 kDa	human	5
General transcription factor II-I OS=Homo sapiens GN=GTF2I PE=1 SV=2	P78347|GTF2I_HUMAN	112 kDa	human	5
Cullin-2 OS=Homo sapiens GN=CUL2 PE=1 SV=2	Q13617|CUL2_HUMAN	87 kDa	human	5
Protein MON2 homolog OS=Homo sapiens GN=MON2 PE=1 SV=3	Q7Z3U7|MON2_HUMAN	190 kDa	human	5
Dephospho-CoA kinase domain-containing protein OS=Homo sapiens GN=DCAKD PE=1 SV=1	Q8WVC6|DCAKD_HUMAN	27 kDa	human	5
28S ribosomal protein S27, mitochondrial OS=Homo sapiens GN=MRPS27 PE=1 SV=3	Q92552|RT27_HUMAN	48 kDa	human	5
Glutaryl-CoA dehydrogenase, mitochondrial OS=Homo sapiens GN=GCDH PE=1 SV=1	Q92947|GCDH_HUMAN	48 kDa	human	5
Translation initiation factor eIF-2B subunit gamma OS=Homo sapiens GN=EIF2B3 PE=1 SV=1	Q9NR50|EI2BG_HUMAN	50 kDa	human	5
Sphingomyelin phosphodiesterase 4 OS=Homo sapiens GN=SMPD4 PE=1 SV=2	Q9NXE4|NSMA3_HUMAN	93 kDa	human	5
A-kinase anchor protein 8-like OS=Homo sapiens GN=AKAP8L PE=1 SV=3	Q9ULX6|AKP8L_HUMAN	72 kDa	human	5
H/ACA ribonucleoprotein complex subunit 1 OS=Homo sapiens GN=GAR1 PE=1 SV=1	Q9NY12|GAR1_HUMAN	22 kDa	human	5
Epimerase family protein SDR39U1 OS=Homo sapiens GN=SDR39U1 PE=1 SV=2	Q9NRG7|D39U1_HUMAN	35 kDa	human	5
Splicing factor U2AF 35 kDa subunit OS=Homo sapiens GN=U2AF1 PE=1 SV=3	Q01081|U2AF1_HUMAN	28 kDa	human	5
Tetraspanin-6 OS=Homo sapiens GN=TSPAN6 PE=1 SV=1	O43657|TSN6_HUMAN	28 kDa	human	5
Dihydrolipoyllysine-residue acetyltransferase component of pyruvate dehydrogenase complex, mitochondrial OS=Homo sapiens GN=DLAT PE=1 SV=3	P10515|ODP2_HUMAN	69 kDa	human	5
Carnitine O-palmitoyltransferase 2, mitochondrial OS=Homo sapiens GN=CPT2 PE=1 SV=2	P23786|CPT2_HUMAN	74 kDa	human	5
ATP-binding cassette sub-family D member 3 OS=Homo sapiens GN=ABCD3 PE=1 SV=1	P28288|ABCD3_HUMAN	75 kDa	human	5
Coatomer subunit delta OS=Homo sapiens GN=ARCN1 PE=1 SV=1	P48444|COPD_HUMAN	57 kDa	human	5
Transitional endoplasmic reticulum ATPase OS=Homo sapiens GN=VCP PE=1 SV=4	P55072|TERA_HUMAN	89 kDa	human	5
ATP synthase subunit f, mitochondrial OS=Homo sapiens GN=ATP5J2 PE=1 SV=3	P56134|ATPK_HUMAN	11 kDa	human	5
Single-stranded DNA-binding protein, mitochondrial OS=Homo sapiens GN=SSBP1 PE=1 SV=1	Q04837|SSBP_HUMAN	17 kDa	human	5
Splicing factor 3A subunit 3 OS=Homo sapiens GN=SF3A3 PE=1 SV=1	Q12874|SF3A3_HUMAN	59 kDa	human	5
Cleavage stimulation factor subunit 3 OS=Homo sapiens GN=CSTF3 PE=1 SV=1	Q12996|CSTF3_HUMAN	83 kDa	human	5
Delta(24)-sterol reductase OS=Homo sapiens GN=DHCR24 PE=1 SV=2	Q15392|DHC24_HUMAN	60 kDa	human	5
Lanosterol 14-alpha demethylase OS=Homo sapiens GN=CYP51A1 PE=1 SV=3	Q16850|CP51A_HUMAN	57 kDa	human	5
Sulfhydryl oxidase 2 OS=Homo sapiens GN=QSOX2 PE=1 SV=3	Q6ZRP7|QSOX2_HUMAN	78 kDa	human	5
BTB/POZ domain-containing protein KCTD17 OS=Homo sapiens GN=KCTD17 PE=1 SV=3	Q8N5Z5|KCD17_HUMAN	36 kDa	human	5
Cytosolic non-specific dipeptidase OS=Homo sapiens GN=CNDP2 PE=1 SV=2	Q96KP4|CNDP2_HUMAN	53 kDa	human	5
Cell adhesion molecule 1 OS=Homo sapiens GN=CADM1 PE=1 SV=2	Q9BY67|CADM1_HUMAN	49 kDa	human	5
Testis-expressed sequence 10 protein OS=Homo sapiens GN=TEX10 PE=1 SV=2	Q9NXF1|TEX10_HUMAN	106 kDa	human	5
Multifunctional methyltransferase subunit TRM112-like protein OS=Homo sapiens GN=TRMT112 PE=1 SV=1	Q9UI30|TR112_HUMAN	14 kDa	human	5
Ras-related protein Rab-21 OS=Homo sapiens GN=RAB21 PE=1 SV=3	Q9UL25|RAB21_HUMAN	24 kDa	human	5
Glutathione S-transferase kappa 1 OS=Homo sapiens GN=GSTK1 PE=1 SV=3	Q9Y2Q3|GSTK1_HUMAN	25 kDa	human	5
Apolipoprotein A-I OS=Homo sapiens GN=APOA1 PE=1 SV=1	P02647|APOA1_HUMAN	31 kDa	human	5
Alpha-enolase OS=Homo sapiens GN=ENO1 PE=1 SV=2	P06733|ENOA_HUMAN	47 kDa	human	5
Tenascin OS=Homo sapiens GN=TNC PE=1 SV=3	P24821|TENA_HUMAN	241 kDa	human	5
Phosphoribosylformylglycinamidine synthase OS=Homo sapiens GN=PFAS PE=1 SV=4	O15067|PUR4_HUMAN	145 kDa	human	5
DnaJ homolog subfamily B member 6 OS=Homo sapiens GN=DNAJB6 PE=1 SV=2	O75190|DNJB6_HUMAN	36 kDa	human	5
PRA1 family protein 3 OS=Homo sapiens GN=ARL6IP5 PE=1 SV=1	O75915|PRAF3_HUMAN	22 kDa	human	5
Signal recognition particle 19 kDa protein OS=Homo sapiens GN=SRP19 PE=1 SV=3	P09132|SRP19_HUMAN	16 kDa	human	5
40S ribosomal protein S28 OS=Homo sapiens GN=RPS28 PE=1 SV=1	P62857|RS28_HUMAN	8 kDa	human	5
Ras-related C3 botulinum toxin substrate 1 OS=Homo sapiens GN=RAC1 PE=1 SV=1	P63000|RAC1_HUMAN	21 kDa	human	5
Calcineurin subunit B type 1 OS=Homo sapiens GN=PPP3R1 PE=1 SV=2	P63098|CANB1_HUMAN	19 kDa	human	5
Ran-specific GTPase-activating protein OS=Homo sapiens GN=RANBP1 PE=1 SV=1	P43487|RANG_HUMAN	23 kDa	human	5
Proline-, glutamic acid- and leucine-rich protein 1 OS=Homo sapiens GN=PELP1 PE=1 SV=2	Q8IZL8|PELP1_HUMAN	120 kDa	human	5
Ubiquitin thioesterase OTUB1 OS=Homo sapiens GN=OTUB1 PE=1 SV=2	Q96FW1|OTUB1_HUMAN	31 kDa	human	5
60S ribosomal protein L36a OS=Homo sapiens GN=RPL36A PE=1 SV=2	P83881|RL36A_HUMAN (+1)	12 kDa	human	5
Sister chromatid cohesion protein PDS5 homolog B OS=Homo sapiens GN=PDS5B PE=1 SV=1	Q9NTI5|PDS5B_HUMAN	165 kDa	human	5
Heterogeneous nuclear ribonucleoprotein A1 OS=Homo sapiens GN=HNRNPA1 PE=1 SV=5	P09651|ROA1_HUMAN	39 kDa	human	5
Lipopolysaccharide-responsive and beige-like anchor protein OS=Homo sapiens GN=LRBA PE=1 SV=4	P50851|LRBA_HUMAN	319 kDa	human	4
Cation-independent mannose-6-phosphate receptor OS=Homo sapiens GN=IGF2R PE=1 SV=3	P11717|MPRI_HUMAN	274 kDa	human	4
Structural maintenance of chromosomes flexible hinge domain-containing protein 1 OS=Homo sapiens GN=SMCHD1 PE=1 SV=2	A6NHR9|SMHD1_HUMAN	226 kDa	human	4
Nuclear pore complex protein Nup98-Nup96 OS=Homo sapiens GN=NUP98 PE=1 SV=4	P52948|NUP98_HUMAN	198 kDa	human	4
Helicase SRCAP OS=Homo sapiens GN=SRCAP PE=1 SV=3	Q6ZRS2|SRCAP_HUMAN	344 kDa	human	4
26S proteasome non-ATPase regulatory subunit 14 OS=Homo sapiens GN=PSMD14 PE=1 SV=1	O00487|PSDE_HUMAN	35 kDa	human	4
Alanine--tRNA ligase, cytoplasmic OS=Homo sapiens GN=AARS PE=1 SV=2	P49588|SYAC_HUMAN	107 kDa	human	4
Spectrin beta chain, non-erythrocytic 1 OS=Homo sapiens GN=SPTBN1 PE=1 SV=2	Q01082|SPTB2_HUMAN	275 kDa	human	4
PHD finger-like domain-containing protein 5A OS=Homo sapiens GN=PHF5A PE=1 SV=1	Q7RTV0|PHF5A_HUMAN	12 kDa	human	4
AP-3 complex subunit beta-1 OS=Homo sapiens GN=AP3B1 PE=1 SV=3	O00203|AP3B1_HUMAN	121 kDa	human	4
Serine/threonine-protein phosphatase 2B catalytic subunit alpha isoform OS=Homo sapiens GN=PPP3CA PE=1 SV=1	Q08209|PP2BA_HUMAN	59 kDa	human	4
Forkhead box protein P4 OS=Homo sapiens GN=FOXP4 PE=1 SV=1	Q8IVH2|FOXP4_HUMAN	73 kDa	human	4
Cold shock domain-containing protein E1 OS=Homo sapiens GN=CSDE1 PE=1 SV=2	O75534|CSDE1_HUMAN	89 kDa	human	4
Ribosomal L1 domain-containing protein 1 OS=Homo sapiens GN=RSL1D1 PE=1 SV=3	O76021|RL1D1_HUMAN	55 kDa	human	4
DNA mismatch repair protein Msh3 OS=Homo sapiens GN=MSH3 PE=1 SV=4	P20585|MSH3_HUMAN	127 kDa	human	4
40S ribosomal protein S10 OS=Homo sapiens GN=RPS10 PE=1 SV=1	P46783|RS10_HUMAN	19 kDa	human	4
Phosphatidylinositol transfer protein beta isoform OS=Homo sapiens GN=PITPNB PE=1 SV=2	P48739|PIPNB_HUMAN	32 kDa	human	4
OTU domain-containing protein 4 OS=Homo sapiens GN=OTUD4 PE=1 SV=4	Q01804|OTUD4_HUMAN	124 kDa	human	4
Transmembrane emp24 domain-containing protein 2 OS=Homo sapiens GN=TMED2 PE=1 SV=1	Q15363|TMED2_HUMAN	23 kDa	human	4
Protein odr-4 homolog OS=Homo sapiens GN=ODR4 PE=1 SV=1	Q5SWX8|ODR4_HUMAN	51 kDa	human	4
Probable ATP-dependent RNA helicase DDX23 OS=Homo sapiens GN=DDX23 PE=1 SV=3	Q9BUQ8|DDX23_HUMAN	96 kDa	human	4
FAST kinase domain-containing protein 2 OS=Homo sapiens GN=FASTKD2 PE=1 SV=1	Q9NYY8|FAKD2_HUMAN	81 kDa	human	4
Translation initiation factor eIF-2B subunit delta OS=Homo sapiens GN=EIF2B4 PE=1 SV=2	Q9UI10|EI2BD_HUMAN	58 kDa	human	4
Nucleolar complex protein 2 homolog OS=Homo sapiens GN=NOC2L PE=1 SV=4	Q9Y3T9|NOC2L_HUMAN	85 kDa	human	4
Translocon-associated protein subunit delta OS=Homo sapiens GN=SSR4 PE=1 SV=1	P51571|SSRD_HUMAN	19 kDa	human	4
60S ribosomal protein L26 OS=Homo sapiens GN=RPL26 PE=1 SV=1	P61254|RL26_HUMAN	17 kDa	human	4
Insulin-like growth factor 2 mRNA-binding protein 3 OS=Homo sapiens GN=IGF2BP3 PE=1 SV=2	O00425|IF2B3_HUMAN	64 kDa	human	4
Epoxide hydrolase 1 OS=Homo sapiens GN=EPHX1 PE=1 SV=1	P07099|HYEP_HUMAN	53 kDa	human	4
Aldehyde dehydrogenase X, mitochondrial OS=Homo sapiens GN=ALDH1B1 PE=1 SV=3	P30837|AL1B1_HUMAN	57 kDa	human	4
Signal recognition particle 54 kDa protein OS=Homo sapiens GN=SRP54 PE=1 SV=1	P61011|SRP54_HUMAN	56 kDa	human	4
Ribosome biogenesis protein BMS1 homolog OS=Homo sapiens GN=BMS1 PE=1 SV=1	Q14692|BMS1_HUMAN	146 kDa	human	4
Condensin complex subunit 2 OS=Homo sapiens GN=NCAPH PE=1 SV=3	Q15003|CND2_HUMAN	83 kDa	human	4
ATP-dependent Clp protease proteolytic subunit, mitochondrial OS=Homo sapiens GN=CLPP PE=1 SV=1	Q16740|CLPP_HUMAN	30 kDa	human	4
Atypical kinase ADCK3, mitochondrial OS=Homo sapiens GN=ADCK3 PE=1 SV=1	Q8NI60|ADCK3_HUMAN	72 kDa	human	4
Isochorismatase domain-containing protein 2 OS=Homo sapiens GN=ISOC2 PE=1 SV=1	Q96AB3|ISOC2_HUMAN	22 kDa	human	4
Engulfment and cell motility protein 2 OS=Homo sapiens GN=ELMO2 PE=1 SV=2	Q96JJ3|ELMO2_HUMAN	83 kDa	human	4
Regulation of nuclear pre-mRNA domain-containing protein 1A OS=Homo sapiens GN=RPRD1A PE=1 SV=1	Q96P16|RPR1A_HUMAN	36 kDa	human	4
Mini-chromosome maintenance complex-binding protein OS=Homo sapiens GN=MCMBP PE=1 SV=2	Q9BTE3|MCMBP_HUMAN	73 kDa	human	4
Probable ATP-dependent RNA helicase DDX47 OS=Homo sapiens GN=DDX47 PE=1 SV=1	Q9H0S4|DDX47_HUMAN	51 kDa	human	4
Pinin OS=Homo sapiens GN=PNN PE=1 SV=4	Q9H307|PININ_HUMAN	82 kDa	human	4
Treacle protein OS=Homo sapiens GN=TCOF1 PE=1 SV=3	Q13428|TCOF_HUMAN	152 kDa	human	4
Acetyl-CoA acetyltransferase, mitochondrial OS=Homo sapiens GN=ACAT1 PE=1 SV=1	P24752|THIL_HUMAN	45 kDa	human	4
Solute carrier family 2, facilitated glucose transporter member 1 OS=Homo sapiens GN=SLC2A1 PE=1 SV=2	P11166|GTR1_HUMAN	54 kDa	human	4
Ubiquitin-conjugating enzyme E2 L3 OS=Homo sapiens GN=UBE2L3 PE=1 SV=1	P68036|UB2L3_HUMAN	18 kDa	human	4
Cytosolic acyl coenzyme A thioester hydrolase OS=Homo sapiens GN=ACOT7 PE=1 SV=3	O00154|BACH_HUMAN	42 kDa	human	4
Dihydroxyacetone phosphate acyltransferase OS=Homo sapiens GN=GNPAT PE=1 SV=1	O15228|GNPAT_HUMAN	77 kDa	human	4
Serine palmitoyltransferase 1 OS=Homo sapiens GN=SPTLC1 PE=1 SV=1	O15269|SPTC1_HUMAN	53 kDa	human	4
Probable cytosolic iron-sulfur protein assembly protein CIAO1 OS=Homo sapiens GN=CIAO1 PE=1 SV=1	O76071|CIAO1_HUMAN	38 kDa	human	4
Cation-dependent mannose-6-phosphate receptor OS=Homo sapiens GN=M6PR PE=1 SV=1	P20645|MPRD_HUMAN	31 kDa	human	4
40S ribosomal protein S19 OS=Homo sapiens GN=RPS19 PE=1 SV=2	P39019|RS19_HUMAN	16 kDa	human	4
FAST kinase domain-containing protein 5 OS=Homo sapiens GN=FASTKD5 PE=1 SV=1	Q7L8L6|FAKD5_HUMAN	87 kDa	human	4
Nucleolar protein 9 OS=Homo sapiens GN=NOP9 PE=1 SV=1	Q86U38|NOP9_HUMAN	69 kDa	human	4
Estradiol 17-beta-dehydrogenase 11 OS=Homo sapiens GN=HSD17B11 PE=1 SV=3	Q8NBQ5|DHB11_HUMAN	33 kDa	human	4
ATP-binding cassette sub-family F member 1 OS=Homo sapiens GN=ABCF1 PE=1 SV=2	Q8NE71|ABCF1_HUMAN	96 kDa	human	4
Protein pelota homolog OS=Homo sapiens GN=PELO PE=1 SV=2	Q9BRX2|PELO_HUMAN	43 kDa	human	4
Heterogeneous nuclear ribonucleoprotein U-like protein 1 OS=Homo sapiens GN=HNRNPUL1 PE=1 SV=2	Q9BUJ2|HNRL1_HUMAN	96 kDa	human	4
DnaJ homolog subfamily B member 11 OS=Homo sapiens GN=DNAJB11 PE=1 SV=1	Q9UBS4|DJB11_HUMAN	41 kDa	human	4
General transcription factor 3C polypeptide 5 OS=Homo sapiens GN=GTF3C5 PE=1 SV=2	Q9Y5Q8|TF3C5_HUMAN	60 kDa	human	4
Ras-related protein Ral-A OS=Homo sapiens GN=RALA PE=1 SV=1	P11233|RALA_HUMAN	24 kDa	human	4
WD repeat-containing protein 75 OS=Homo sapiens GN=WDR75 PE=1 SV=1	Q8IWA0|WDR75_HUMAN	95 kDa	human	4
Poly(A) RNA polymerase, mitochondrial OS=Homo sapiens GN=MTPAP PE=1 SV=1	Q9NVV4|PAPD1_HUMAN	66 kDa	human	4
Protoporphyrinogen oxidase OS=Homo sapiens GN=PPOX PE=1 SV=1	P50336|PPOX_HUMAN	51 kDa	human	4
Chromodomain-helicase-DNA-binding protein 1-like OS=Homo sapiens GN=CHD1L PE=1 SV=2	Q86WJ1|CHD1L_HUMAN	101 kDa	human	4
Small nuclear ribonucleoprotein F OS=Homo sapiens GN=SNRPF PE=1 SV=1	P62306|RUXF_HUMAN	10 kDa	human	4
Calcineurin B homologous protein 1 OS=Homo sapiens GN=CHP1 PE=1 SV=3	Q99653|CHP1_HUMAN	22 kDa	human	4
ERI1 exoribonuclease 3 OS=Homo sapiens GN=ERI3 PE=1 SV=2	O43414|ERI3_HUMAN	37 kDa	human	4
Histone H1.4 OS=Homo sapiens GN=HIST1H1E PE=1 SV=2	P10412|H14_HUMAN (+2)	22 kDa	human	4
Angio-associated migratory cell protein OS=Homo sapiens GN=AAMP PE=1 SV=2	Q13685|AAMP_HUMAN	47 kDa	human	4
Synaptosomal-associated protein 23 OS=Homo sapiens GN=SNAP23 PE=1 SV=1	O00161|SNP23_HUMAN	23 kDa	human	4
Mitochondrial ribonuclease P protein 3 OS=Homo sapiens GN=KIAA0391 PE=1 SV=2	O15091|MRRP3_HUMAN	67 kDa	human	4
Elongator complex protein 1 OS=Homo sapiens GN=IKBKAP PE=1 SV=3	O95163|ELP1_HUMAN	150 kDa	human	4
Glycogen phosphorylase, brain form OS=Homo sapiens GN=PYGB PE=1 SV=5	P11216|PYGB_HUMAN	97 kDa	human	4
Squalene synthase OS=Homo sapiens GN=FDFT1 PE=1 SV=1	P37268|FDFT_HUMAN	48 kDa	human	4
Signal transducer and activator of transcription 1-alpha/beta OS=Homo sapiens GN=STAT1 PE=1 SV=2	P42224|STAT1_HUMAN	87 kDa	human	4
Short/branched chain specific acyl-CoA dehydrogenase, mitochondrial OS=Homo sapiens GN=ACADSB PE=1 SV=1	P45954|ACDSB_HUMAN	47 kDa	human	4
Isocitrate dehydrogenase [NAD] subunit gamma, mitochondrial OS=Homo sapiens GN=IDH3G PE=1 SV=1	P51553|IDH3G_HUMAN	43 kDa	human	4
Vesicle-associated membrane protein 7 OS=Homo sapiens GN=VAMP7 PE=1 SV=3	P51809|VAMP7_HUMAN	25 kDa	human	4
Myosin light polypeptide 6 OS=Homo sapiens GN=MYL6 PE=1 SV=2	P60660|MYL6_HUMAN	17 kDa	human	4
Four and a half LIM domains protein 1 OS=Homo sapiens GN=FHL1 PE=1 SV=4	Q13642|FHL1_HUMAN	36 kDa	human	4
Dynactin subunit 1 OS=Homo sapiens GN=DCTN1 PE=1 SV=3	Q14203|DCTN1_HUMAN	142 kDa	human	4
Helicase SKI2W OS=Homo sapiens GN=SKIV2L PE=1 SV=3	Q15477|SKIV2_HUMAN	138 kDa	human	4
Cleavage and polyadenylation specificity factor subunit 6 OS=Homo sapiens GN=CPSF6 PE=1 SV=2	Q16630|CPSF6_HUMAN	59 kDa	human	4
Serine/threonine-protein phosphatase 6 regulatory subunit 3 OS=Homo sapiens GN=PPP6R3 PE=1 SV=2	Q5H9R7|PP6R3_HUMAN	98 kDa	human	4
Dehydrogenase/reductase SDR family member 7B OS=Homo sapiens GN=DHRS7B PE=1 SV=2	Q6IAN0|DRS7B_HUMAN	35 kDa	human	4
Uncharacterized protein CXorf57 OS=Homo sapiens GN=CXorf57 PE=1 SV=2	Q6NSI4|CX057_HUMAN	98 kDa	human	4
TBC1 domain family member 15 OS=Homo sapiens GN=TBC1D15 PE=1 SV=2	Q8TC07|TBC15_HUMAN	79 kDa	human	4
U5 small nuclear ribonucleoprotein 40 kDa protein OS=Homo sapiens GN=SNRNP40 PE=1 SV=1	Q96DI7|SNR40_HUMAN	39 kDa	human	4
Vacuolar protein sorting-associated protein 35 OS=Homo sapiens GN=VPS35 PE=1 SV=2	Q96QK1|VPS35_HUMAN	92 kDa	human	4
Glutamate-rich WD repeat-containing protein 1 OS=Homo sapiens GN=GRWD1 PE=1 SV=1	Q9BQ67|GRWD1_HUMAN	49 kDa	human	4
Nucleoporin NDC1 OS=Homo sapiens GN=NDC1 PE=1 SV=2	Q9BTX1|NDC1_HUMAN	76 kDa	human	4
Lipase maturation factor 2 OS=Homo sapiens GN=LMF2 PE=1 SV=2	Q9BU23|LMF2_HUMAN	80 kDa	human	4
EH domain-containing protein 4 OS=Homo sapiens GN=EHD4 PE=1 SV=1	Q9H223|EHD4_HUMAN	61 kDa	human	4
Endoplasmic reticulum-Golgi intermediate compartment protein 3 OS=Homo sapiens GN=ERGIC3 PE=1 SV=1	Q9Y282|ERGI3_HUMAN	43 kDa	human	4
Dehydrogenase/reductase SDR family member 7 OS=Homo sapiens GN=DHRS7 PE=1 SV=1	Q9Y394|DHRS7_HUMAN	38 kDa	human	4
Transmembrane emp24 domain-containing protein 7 OS=Homo sapiens GN=TMED7 PE=1 SV=2	Q9Y3B3|TMED7_HUMAN	25 kDa	human	4
Synembryn-A OS=Homo sapiens GN=RIC8A PE=1 SV=3	Q9NPQ8|RIC8A_HUMAN	60 kDa	human	4
Spermidine synthase OS=Homo sapiens GN=SRM PE=1 SV=1	P19623|SPEE_HUMAN	34 kDa	human	4
THO complex subunit 3 OS=Homo sapiens GN=THOC3 PE=1 SV=1	Q96J01|THOC3_HUMAN	39 kDa	human	4
Ataxin-10 OS=Homo sapiens GN=ATXN10 PE=1 SV=1	Q9UBB4|ATX10_HUMAN	53 kDa	human	4
DNA-directed RNA polymerase II subunit RPB3 OS=Homo sapiens GN=POLR2C PE=1 SV=2	P19387|RPB3_HUMAN	31 kDa	human	4
Peptidyl-prolyl cis-trans isomerase D OS=Homo sapiens GN=PPID PE=1 SV=3	Q08752|PPID_HUMAN	41 kDa	human	4
Peptidyl-prolyl cis-trans isomerase FKBP8 OS=Homo sapiens GN=FKBP8 PE=1 SV=2	Q14318|FKBP8_HUMAN	45 kDa	human	4
Mitotic spindle-associated MMXD complex subunit MIP18 OS=Homo sapiens GN=FAM96B PE=1 SV=1	Q9Y3D0|MIP18_HUMAN	18 kDa	human	4
Transmembrane 9 superfamily member 4 OS=Homo sapiens GN=TM9SF4 PE=1 SV=2	Q92544|TM9S4_HUMAN	75 kDa	human	4
Serine/arginine-rich splicing factor 10 OS=Homo sapiens GN=SRSF10 PE=1 SV=1	O75494|SRS10_HUMAN	31 kDa	human	4
40S ribosomal protein S27 OS=Homo sapiens GN=RPS27 PE=1 SV=3	P42677|RS27_HUMAN	9 kDa	human	4
Annexin A5 OS=Homo sapiens GN=ANXA5 PE=1 SV=2	P08758|ANXA5_HUMAN	36 kDa	human	4
High affinity cationic amino acid transporter 1 OS=Homo sapiens GN=SLC7A1 PE=1 SV=1	P30825|CTR1_HUMAN	68 kDa	human	4
Signal recognition particle 9 kDa protein OS=Homo sapiens GN=SRP9 PE=1 SV=2	P49458|SRP09_HUMAN	10 kDa	human	4
Protein transport protein Sec61 subunit beta OS=Homo sapiens GN=SEC61B PE=1 SV=2	P60468|SC61B_HUMAN	10 kDa	human	4
Lysocardiolipin acyltransferase 1 OS=Homo sapiens GN=LCLAT1 PE=1 SV=1	Q6UWP7|LCLT1_HUMAN	49 kDa	human	4
RNA-binding protein 14 OS=Homo sapiens GN=RBM14 PE=1 SV=2	Q96PK6|RBM14_HUMAN	69 kDa	human	4
Copine-1 OS=Homo sapiens GN=CPNE1 PE=1 SV=1	Q99829|CPNE1_HUMAN	59 kDa	human	4
Elongator complex protein 3 OS=Homo sapiens GN=ELP3 PE=1 SV=2	Q9H9T3|ELP3_HUMAN	62 kDa	human	4
Exosome complex component RRP41 OS=Homo sapiens GN=EXOSC4 PE=1 SV=3	Q9NPD3|EXOS4_HUMAN	26 kDa	human	4
Glucose-induced degradation protein 8 homolog OS=Homo sapiens GN=GID8 PE=1 SV=1	Q9NWU2|GID8_HUMAN	27 kDa	human	4
Cleavage and polyadenylation specificity factor subunit 3 OS=Homo sapiens GN=CPSF3 PE=1 SV=1	Q9UKF6|CPSF3_HUMAN	77 kDa	human	4
GTP-binding protein 1 OS=Homo sapiens GN=GTPBP1 PE=1 SV=3	O00178|GTPB1_HUMAN	72 kDa	human	4
Glucosidase 2 subunit beta OS=Homo sapiens GN=PRKCSH PE=1 SV=2	P14314|GLU2B_HUMAN	59 kDa	human	4
Redox-regulatory protein FAM213A OS=Homo sapiens GN=FAM213A PE=1 SV=3	Q9BRX8|F213A_HUMAN	26 kDa	human	4
Dynein light chain roadblock-type 1 OS=Homo sapiens GN=DYNLRB1 PE=1 SV=3	Q9NP97|DLRB1_HUMAN	11 kDa	human	4
Protein LSM14 homolog A OS=Homo sapiens GN=LSM14A PE=1 SV=3	Q8ND56|LS14A_HUMAN	51 kDa	human	4
Heme oxygenase 1 OS=Homo sapiens GN=HMOX1 PE=1 SV=1	P09601|HMOX1_HUMAN	33 kDa	human	4
Methyltransferase-like protein 13 OS=Homo sapiens GN=METTL13 PE=1 SV=1	Q8N6R0|MET13_HUMAN	79 kDa	human	4
Secretory carrier-associated membrane protein 1 OS=Homo sapiens GN=SCAMP1 PE=1 SV=2	O15126|SCAM1_HUMAN	38 kDa	human	4
Splicing factor 3B subunit 6 OS=Homo sapiens GN=SF3B6 PE=1 SV=1	Q9Y3B4|SF3B6_HUMAN	15 kDa	human	4
Cytochrome c oxidase subunit NDUFA4 OS=Homo sapiens GN=NDUFA4 PE=1 SV=1	O00483|NDUA4_HUMAN	9 kDa	human	4
Far upstream element-binding protein 3 OS=Homo sapiens GN=FUBP3 PE=1 SV=2	Q96I24|FUBP3_HUMAN	62 kDa	human	4
Cell division control protein 42 homolog OS=Homo sapiens GN=CDC42 PE=1 SV=2	P60953|CDC42_HUMAN	21 kDa	human	4
Protein transport protein Sec23B OS=Homo sapiens GN=SEC23B PE=1 SV=2	Q15437|SC23B_HUMAN	86 kDa	human	4
Transportin-2 OS=Homo sapiens GN=TNPO2 PE=1 SV=3	O14787|TNPO2_HUMAN	101 kDa	human	4
Serine/arginine repetitive matrix protein 1 OS=Homo sapiens GN=SRRM1 PE=1 SV=2	Q8IYB3|SRRM1_HUMAN	102 kDa	human	3
Cytoplasmic dynein 2 heavy chain 1 OS=Homo sapiens GN=DYNC2H1 PE=1 SV=4	Q8NCM8|DYHC2_HUMAN	493 kDa	human	3
Protein Daple OS=Homo sapiens GN=CCDC88C PE=1 SV=3	Q9P219|DAPLE_HUMAN	228 kDa	human	3
Cytoskeleton-associated protein 4 OS=Homo sapiens GN=CKAP4 PE=1 SV=2	Q07065|CKAP4_HUMAN	66 kDa	human	3
WD repeat-containing protein 11 OS=Homo sapiens GN=WDR11 PE=1 SV=1	Q9BZH6|WDR11_HUMAN	137 kDa	human	3
60S ribosomal protein L35a OS=Homo sapiens GN=RPL35A PE=1 SV=2	P18077|RL35A_HUMAN	13 kDa	human	3
Rabankyrin-5 OS=Homo sapiens GN=ANKFY1 PE=1 SV=2	Q9P2R3|ANFY1_HUMAN	128 kDa	human	3
Cyclin-G-associated kinase OS=Homo sapiens GN=GAK PE=1 SV=2	O14976|GAK_HUMAN	143 kDa	human	3
Afadin OS=Homo sapiens GN=MLLT4 PE=1 SV=3	P55196|AFAD_HUMAN	207 kDa	human	3
Transcription elongation factor A protein-like 1 OS=Homo sapiens GN=TCEAL1 PE=1 SV=2	Q15170|TCAL1_HUMAN	18 kDa	human	3
Clathrin light chain B OS=Homo sapiens GN=CLTB PE=1 SV=1	P09497|CLCB_HUMAN	25 kDa	human	3
Replication protein A 70 kDa DNA-binding subunit OS=Homo sapiens GN=RPA1 PE=1 SV=2	P27694|RFA1_HUMAN	68 kDa	human	3
Crk-like protein OS=Homo sapiens GN=CRKL PE=1 SV=1	P46109|CRKL_HUMAN	34 kDa	human	3
60S ribosomal protein L23a OS=Homo sapiens GN=RPL23A PE=1 SV=1	P62750|RL23A_HUMAN	18 kDa	human	3
Lysosome membrane protein 2 OS=Homo sapiens GN=SCARB2 PE=1 SV=2	Q14108|SCRB2_HUMAN	54 kDa	human	3
Pantothenate kinase 4 OS=Homo sapiens GN=PANK4 PE=1 SV=1	Q9NVE7|PANK4_HUMAN	86 kDa	human	3
NADH dehydrogenase [ubiquinone] 1 alpha subcomplex subunit 13 OS=Homo sapiens GN=NDUFA13 PE=1 SV=3	Q9P0J0|NDUAD_HUMAN	17 kDa	human	3
AP-3 complex subunit mu-1 OS=Homo sapiens GN=AP3M1 PE=1 SV=1	Q9Y2T2|AP3M1_HUMAN	47 kDa	human	3
Talin-1 OS=Homo sapiens GN=TLN1 PE=1 SV=3	Q9Y490|TLN1_HUMAN	270 kDa	human	3
Cytochrome b5 type B OS=Homo sapiens GN=CYB5B PE=1 SV=2	O43169|CYB5B_HUMAN	16 kDa	human	3
Histone H3.3 OS=Homo sapiens GN=H3F3A PE=1 SV=2	P84243|H33_HUMAN	15 kDa	human	3
U1 small nuclear ribonucleoprotein 70 kDa OS=Homo sapiens GN=SNRNP70 PE=1 SV=2	P08621|RU17_HUMAN	52 kDa	human	3
F-actin-capping protein subunit beta OS=Homo sapiens GN=CAPZB PE=1 SV=4	P47756|CAPZB_HUMAN	31 kDa	human	3
RNA-binding protein 39 OS=Homo sapiens GN=RBM39 PE=1 SV=2	Q14498|RBM39_HUMAN	59 kDa	human	3
Probable ATP-dependent RNA helicase DHX40 OS=Homo sapiens GN=DHX40 PE=1 SV=2	Q8IX18|DHX40_HUMAN	89 kDa	human	3
HLA class I histocompatibility antigen, Cw-17 alpha chain OS=Homo sapiens GN=HLA-C PE=1 SV=1	Q95604|1C17_HUMAN	41 kDa	human	3
Tetratricopeptide repeat protein 28 OS=Homo sapiens GN=TTC28 PE=1 SV=4	Q96AY4|TTC28_HUMAN	271 kDa	human	3
DnaJ homolog subfamily A member 3, mitochondrial OS=Homo sapiens GN=DNAJA3 PE=1 SV=2	Q96EY1|DNJA3_HUMAN	52 kDa	human	3
Succinyl-CoA ligase [GDP-forming] subunit beta, mitochondrial OS=Homo sapiens GN=SUCLG2 PE=1 SV=2	Q96I99|SUCB2_HUMAN	47 kDa	human	3
Exocyst complex component 2 OS=Homo sapiens GN=EXOC2 PE=1 SV=1	Q96KP1|EXOC2_HUMAN	104 kDa	human	3
Hornerin OS=Homo sapiens GN=HRNR PE=1 SV=2	Q86YZ3|HORN_HUMAN	282 kDa	human	3
Protein THEM6 OS=Homo sapiens GN=THEM6 PE=1 SV=2	Q8WUY1|THEM6_HUMAN	24 kDa	human	3
Uridine-cytidine kinase 2 OS=Homo sapiens GN=UCK2 PE=1 SV=1	Q9BZX2|UCK2_HUMAN	29 kDa	human	3
Telomere length regulation protein TEL2 homolog OS=Homo sapiens GN=TELO2 PE=1 SV=2	Q9Y4R8|TELO2_HUMAN	92 kDa	human	3
Eukaryotic translation initiation factor 3 subunit H OS=Homo sapiens GN=EIF3H PE=1 SV=1	O15372|EIF3H_HUMAN	40 kDa	human	3
Protein transport protein Sec31A OS=Homo sapiens GN=SEC31A PE=1 SV=3	O94979|SC31A_HUMAN	133 kDa	human	3
Syntaxin-7 OS=Homo sapiens GN=STX7 PE=1 SV=4	O15400|STX7_HUMAN	30 kDa	human	3
E3 ubiquitin-protein ligase MYCBP2 OS=Homo sapiens GN=MYCBP2 PE=1 SV=3	O75592|MYCB2_HUMAN	510 kDa	human	3
Replication factor C subunit 4 OS=Homo sapiens GN=RFC4 PE=1 SV=2	P35249|RFC4_HUMAN	40 kDa	human	3
Tetratricopeptide repeat protein 37 OS=Homo sapiens GN=TTC37 PE=1 SV=1	Q6PGP7|TTC37_HUMAN	175 kDa	human	3
ER membrane protein complex subunit 1 OS=Homo sapiens GN=EMC1 PE=1 SV=1	Q8N766|EMC1_HUMAN	112 kDa	human	3
Exocyst complex component 6 OS=Homo sapiens GN=EXOC6 PE=1 SV=3	Q8TAG9|EXOC6_HUMAN	94 kDa	human	3
Transportin-3 OS=Homo sapiens GN=TNPO3 PE=1 SV=3	Q9Y5L0|TNPO3_HUMAN	104 kDa	human	3
Perilipin-3 OS=Homo sapiens GN=PLIN3 PE=1 SV=3	O60664|PLIN3_HUMAN	47 kDa	human	3
Serine/arginine-rich splicing factor 9 OS=Homo sapiens GN=SRSF9 PE=1 SV=1	Q13242|SRSF9_HUMAN	26 kDa	human	3
Glomulin OS=Homo sapiens GN=GLMN PE=1 SV=2	Q92990|GLMN_HUMAN	68 kDa	human	3
Small nuclear ribonucleoprotein Sm D3 OS=Homo sapiens GN=SNRPD3 PE=1 SV=1	P62318|SMD3_HUMAN	14 kDa	human	3
Protein furry homolog-like OS=Homo sapiens GN=FRYL PE=1 SV=2	O94915|FRYL_HUMAN	340 kDa	human	3
28S ribosomal protein S9, mitochondrial OS=Homo sapiens GN=MRPS9 PE=1 SV=2	P82933|RT09_HUMAN	46 kDa	human	3
RNA-binding motif protein, X chromosome OS=Homo sapiens GN=RBMX PE=1 SV=3	P38159|RBMX_HUMAN	42 kDa	human	3
Ras-related protein Rab-9A OS=Homo sapiens GN=RAB9A PE=1 SV=1	P51151|RAB9A_HUMAN	23 kDa	human	3
60S ribosomal protein L37a OS=Homo sapiens GN=RPL37A PE=1 SV=2	P61513|RL37A_HUMAN	10 kDa	human	3
Collagen alpha-1(VI) chain OS=Homo sapiens GN=COL6A1 PE=1 SV=3	P12109|CO6A1_HUMAN	109 kDa	human	3
60S ribosomal protein L21 OS=Homo sapiens GN=RPL21 PE=1 SV=2	P46778|RL21_HUMAN	19 kDa	human	3
Exocyst complex component 5 OS=Homo sapiens GN=EXOC5 PE=1 SV=1	O00471|EXOC5_HUMAN	82 kDa	human	3
Mitotic checkpoint protein BUB3 OS=Homo sapiens GN=BUB3 PE=1 SV=1	O43684|BUB3_HUMAN	37 kDa	human	3
2-amino-3-ketobutyrate coenzyme A ligase, mitochondrial OS=Homo sapiens GN=GCAT PE=1 SV=1	O75600|KBL_HUMAN	45 kDa	human	3
DnaJ homolog subfamily B member 1 OS=Homo sapiens GN=DNAJB1 PE=1 SV=4	P25685|DNJB1_HUMAN	38 kDa	human	3
Galactokinase OS=Homo sapiens GN=GALK1 PE=1 SV=1	P51570|GALK1_HUMAN	42 kDa	human	3
Nucleosome assembly protein 1-like 1 OS=Homo sapiens GN=NAP1L1 PE=1 SV=1	P55209|NP1L1_HUMAN	45 kDa	human	3
Periodic tryptophan protein 2 homolog OS=Homo sapiens GN=PWP2 PE=2 SV=2	Q15269|PWP2_HUMAN	102 kDa	human	3
Activating signal cointegrator 1 complex subunit 3 OS=Homo sapiens GN=ASCC3 PE=1 SV=3	Q8N3C0|ASCC3_HUMAN	251 kDa	human	3
Uncharacterized protein C2orf47, mitochondrial OS=Homo sapiens GN=C2orf47 PE=1 SV=1	Q8WWC4|CB047_HUMAN	33 kDa	human	3
SWI/SNF-related matrix-associated actin-dependent regulator of chromatin subfamily A containing DEAD/H box 1 OS=Homo sapiens GN=SMARCAD1 PE=1 SV=2	Q9H4L7|SMRCD_HUMAN	117 kDa	human	3
Calcyclin-binding protein OS=Homo sapiens GN=CACYBP PE=1 SV=2	Q9HB71|CYBP_HUMAN	26 kDa	human	3
Lymphoid-specific helicase OS=Homo sapiens GN=HELLS PE=1 SV=1	Q9NRZ9|HELLS_HUMAN	97 kDa	human	3
Copine-3 OS=Homo sapiens GN=CPNE3 PE=1 SV=1	O75131|CPNE3_HUMAN	60 kDa	human	3
Eukaryotic translation initiation factor 3 subunit G OS=Homo sapiens GN=EIF3G PE=1 SV=2	O75821|EIF3G_HUMAN	36 kDa	human	3
Unconventional myosin-Id OS=Homo sapiens GN=MYO1D PE=1 SV=2	O94832|MYO1D_HUMAN	116 kDa	human	3
Isocitrate dehydrogenase [NADP], mitochondrial OS=Homo sapiens GN=IDH2 PE=1 SV=2	P48735|IDHP_HUMAN	51 kDa	human	3
Malectin OS=Homo sapiens GN=MLEC PE=1 SV=1	Q14165|MLEC_HUMAN	32 kDa	human	3
Inosine triphosphate pyrophosphatase OS=Homo sapiens GN=ITPA PE=1 SV=2	Q9BY32|ITPA_HUMAN	21 kDa	human	3
NAD kinase 2, mitochondrial OS=Homo sapiens GN=NADK2 PE=1 SV=2	Q4G0N4|NAKD2_HUMAN	49 kDa	human	3
Long-chain fatty acid transport protein 4 OS=Homo sapiens GN=SLC27A4 PE=1 SV=1	Q6P1M0|S27A4_HUMAN	72 kDa	human	3
Cob(I)yrinic acid a,c-diamide adenosyltransferase, mitochondrial OS=Homo sapiens GN=MMAB PE=1 SV=1	Q96EY8|MMAB_HUMAN	27 kDa	human	3
Chitobiosyldiphosphodolichol beta-mannosyltransferase OS=Homo sapiens GN=ALG1 PE=1 SV=2	Q9BT22|ALG1_HUMAN	53 kDa	human	3
Exosome complex component RRP4 OS=Homo sapiens GN=EXOSC2 PE=1 SV=2	Q13868|EXOS2_HUMAN	33 kDa	human	3
Negative elongation factor C/D OS=Homo sapiens GN=NELFCD PE=1 SV=2	Q8IXH7|NELFD_HUMAN	66 kDa	human	3
28S ribosomal protein S22, mitochondrial OS=Homo sapiens GN=MRPS22 PE=1 SV=1	P82650|RT22_HUMAN	41 kDa	human	3
Transmembrane protein 192 OS=Homo sapiens GN=TMEM192 PE=1 SV=1	Q8IY95|TM192_HUMAN	31 kDa	human	3
TNF receptor-associated factor 2 OS=Homo sapiens GN=TRAF2 PE=1 SV=2	Q12933|TRAF2_HUMAN	56 kDa	human	3
OCIA domain-containing protein 1 OS=Homo sapiens GN=OCIAD1 PE=1 SV=1	Q9NX40|OCAD1_HUMAN	28 kDa	human	3
Neurochondrin OS=Homo sapiens GN=NCDN PE=1 SV=1	Q9UBB6|NCDN_HUMAN	79 kDa	human	3
AH receptor-interacting protein OS=Homo sapiens GN=AIP PE=1 SV=2	O00170|AIP_HUMAN	38 kDa	human	3
Collagen alpha-1(I) chain OS=Homo sapiens GN=COL1A1 PE=1 SV=5	P02452|CO1A1_HUMAN	139 kDa	human	3
Hemoglobin subunit alpha OS=Homo sapiens GN=HBA1 PE=1 SV=2	P69905|HBA_HUMAN	15 kDa	human	3
Lamin-B receptor OS=Homo sapiens GN=LBR PE=1 SV=2	Q14739|LBR_HUMAN	71 kDa	human	3
GrpE protein homolog 2, mitochondrial OS=Homo sapiens GN=GRPEL2 PE=1 SV=1	Q8TAA5|GRPE2_HUMAN	25 kDa	human	3
Caspase-3 OS=Homo sapiens GN=CASP3 PE=1 SV=2	P42574|CASP3_HUMAN	32 kDa	human	3
Programmed cell death protein 6 OS=Homo sapiens GN=PDCD6 PE=1 SV=1	O75340|PDCD6_HUMAN	22 kDa	human	3
Tetratricopeptide repeat protein 4 OS=Homo sapiens GN=TTC4 PE=1 SV=3	O95801|TTC4_HUMAN	45 kDa	human	3
Exosome complex component RRP45 OS=Homo sapiens GN=EXOSC9 PE=1 SV=3	Q06265|EXOS9_HUMAN	49 kDa	human	3
Cytoplasmic dynein 1 intermediate chain 2 OS=Homo sapiens GN=DYNC1I2 PE=1 SV=3	Q13409|DC1I2_HUMAN	71 kDa	human	3
ER membrane protein complex subunit 2 OS=Homo sapiens GN=EMC2 PE=1 SV=1	Q15006|EMC2_HUMAN	35 kDa	human	3
Prostaglandin E synthase 3 OS=Homo sapiens GN=PTGES3 PE=1 SV=1	Q15185|TEBP_HUMAN	19 kDa	human	3
Ubiquitin-protein ligase E3C OS=Homo sapiens GN=UBE3C PE=1 SV=3	Q15386|UBE3C_HUMAN	124 kDa	human	3
Putative ATP-dependent RNA helicase DHX30 OS=Homo sapiens GN=DHX30 PE=1 SV=1	Q7L2E3|DHX30_HUMAN	134 kDa	human	3
Integrin-linked kinase-associated serine/threonine phosphatase 2C OS=Homo sapiens GN=ILKAP PE=1 SV=1	Q9H0C8|ILKAP_HUMAN	43 kDa	human	3
40S ribosomal protein S17 OS=Homo sapiens GN=RPS17 PE=1 SV=2	P08708|RS17_HUMAN	16 kDa	human	3
NADH dehydrogenase [ubiquinone] flavoprotein 1, mitochondrial OS=Homo sapiens GN=NDUFV1 PE=1 SV=4	P49821|NDUV1_HUMAN	51 kDa	human	3
Retinol dehydrogenase 13 OS=Homo sapiens GN=RDH13 PE=1 SV=2	Q8NBN7|RDH13_HUMAN	36 kDa	human	3
Chromosome transmission fidelity protein 18 homolog OS=Homo sapiens GN=CHTF18 PE=1 SV=1	Q8WVB6|CTF18_HUMAN	107 kDa	human	3
Tetratricopeptide repeat protein 1 OS=Homo sapiens GN=TTC1 PE=1 SV=1	Q99614|TTC1_HUMAN	34 kDa	human	3
Transcription factor E2F7 OS=Homo sapiens GN=E2F7 PE=1 SV=3	Q96AV8|E2F7_HUMAN	100 kDa	human	3
E3 ubiquitin-protein ligase listerin OS=Homo sapiens GN=LTN1 PE=1 SV=6	O94822|LTN1_HUMAN	201 kDa	human	3
Destrin OS=Homo sapiens GN=DSTN PE=1 SV=3	P60981|DEST_HUMAN	19 kDa	human	3
Nibrin OS=Homo sapiens GN=NBN PE=1 SV=1	O60934|NBN_HUMAN	85 kDa	human	3
Nucleolar protein 14 OS=Homo sapiens GN=NOP14 PE=1 SV=3	P78316|NOP14_HUMAN	98 kDa	human	3
Fanconi anemia group D2 protein OS=Homo sapiens GN=FANCD2 PE=1 SV=2	Q9BXW9|FACD2_HUMAN	164 kDa	human	3
Cytochrome b-c1 complex subunit 6, mitochondrial OS=Homo sapiens GN=UQCRH PE=1 SV=2	P07919|QCR6_HUMAN	11 kDa	human	3
FACT complex subunit SSRP1 OS=Homo sapiens GN=SSRP1 PE=1 SV=1	Q08945|SSRP1_HUMAN	81 kDa	human	3
Cullin-4B OS=Homo sapiens GN=CUL4B PE=1 SV=4	Q13620|CUL4B_HUMAN	104 kDa	human	3
40S ribosomal protein S25 OS=Homo sapiens GN=RPS25 PE=1 SV=1	P62851|RS25_HUMAN	14 kDa	human	3
Vigilin OS=Homo sapiens GN=HDLBP PE=1 SV=2	Q00341|VIGLN_HUMAN	141 kDa	human	3
Ubiquitin-conjugating enzyme E2 D3 OS=Homo sapiens GN=UBE2D3 PE=1 SV=1	P61077|UB2D3_HUMAN (+1)	17 kDa	human	3
Phosphatidylinositol-binding clathrin assembly protein OS=Homo sapiens GN=PICALM PE=1 SV=2	Q13492|PICAL_HUMAN	71 kDa	human	3
Ancient ubiquitous protein 1 OS=Homo sapiens GN=AUP1 PE=1 SV=1	Q9Y679|AUP1_HUMAN	53 kDa	human	3
Glycerol-3-phosphate acyltransferase 4 OS=Homo sapiens GN=GPAT4 PE=1 SV=1	Q86UL3|GPAT4_HUMAN	52 kDa	human	3
Cell differentiation protein RCD1 homolog OS=Homo sapiens GN=RQCD1 PE=1 SV=1	Q92600|RCD1_HUMAN	34 kDa	human	3
ATPase family AAA domain-containing protein 1 OS=Homo sapiens GN=ATAD1 PE=1 SV=1	Q8NBU5|ATAD1_HUMAN	41 kDa	human	3
Luc7-like protein 3 OS=Homo sapiens GN=LUC7L3 PE=1 SV=2	O95232|LC7L3_HUMAN	51 kDa	human	3
Ubiquinone biosynthesis monooxygenase COQ6, mitochondrial OS=Homo sapiens GN=COQ6 PE=1 SV=2	Q9Y2Z9|COQ6_HUMAN	51 kDa	human	3
Golgi to ER traffic protein 4 homolog OS=Homo sapiens GN=GET4 PE=1 SV=1	Q7L5D6|GET4_HUMAN	37 kDa	human	3
Protein transport protein Sec16A OS=Homo sapiens GN=SEC16A PE=1 SV=3	O15027|SC16A_HUMAN	234 kDa	human	3
ATP-binding cassette sub-family B member 7, mitochondrial OS=Homo sapiens GN=ABCB7 PE=1 SV=2	O75027|ABCB7_HUMAN	83 kDa	human	3
Hemoglobin subunit beta OS=Homo sapiens GN=HBB PE=1 SV=2	P68871|HBB_HUMAN	16 kDa	human	3
ADP-dependent glucokinase OS=Homo sapiens GN=ADPGK PE=1 SV=1	Q9BRR6|ADPGK_HUMAN	54 kDa	human	3
DAZ-associated protein 1 OS=Homo sapiens GN=DAZAP1 PE=1 SV=1	Q96EP5|DAZP1_HUMAN	43 kDa	human	3
Prefoldin subunit 3 OS=Homo sapiens GN=VBP1 PE=1 SV=3	P61758|PFD3_HUMAN	23 kDa	human	3
Mitochondrial import receptor subunit TOM22 homolog OS=Homo sapiens GN=TOMM22 PE=1 SV=3	Q9NS69|TOM22_HUMAN	16 kDa	human	3
Transmembrane emp24 domain-containing protein 4 OS=Homo sapiens GN=TMED4 PE=1 SV=1	Q7Z7H5|TMED4_HUMAN	26 kDa	human	3
ADP-ribosylation factor-like protein 6-interacting protein 1 OS=Homo sapiens GN=ARL6IP1 PE=1 SV=2	Q15041|AR6P1_HUMAN	23 kDa	human	3
Mannose-P-dolichol utilization defect 1 protein OS=Homo sapiens GN=MPDU1 PE=1 SV=2	O75352|MPU1_HUMAN	27 kDa	human	3
Tumor protein D54 OS=Homo sapiens GN=TPD52L2 PE=1 SV=2	O43399|TPD54_HUMAN	22 kDa	human	3
Phosphatidate cytidylyltransferase, mitochondrial OS=Homo sapiens GN=TAMM41 PE=1 SV=2	Q96BW9|TAM41_HUMAN	51 kDa	human	3
Small glutamine-rich tetratricopeptide repeat-containing protein alpha OS=Homo sapiens GN=SGTA PE=1 SV=1	O43765|SGTA_HUMAN	34 kDa	human	3
Condensin-2 complex subunit D3 OS=Homo sapiens GN=NCAPD3 PE=1 SV=2	P42695|CNDD3_HUMAN	169 kDa	human	3
Nck-associated protein 1 OS=Homo sapiens GN=NCKAP1 PE=1 SV=1	Q9Y2A7|NCKP1_HUMAN	129 kDa	human	3
Cleavage stimulation factor subunit 2 OS=Homo sapiens GN=CSTF2 PE=1 SV=1	P33240|CSTF2_HUMAN	61 kDa	human	3
Vacuolar protein sorting-associated protein 51 homolog OS=Homo sapiens GN=VPS51 PE=1 SV=2	Q9UID3|VPS51_HUMAN	86 kDa	human	3
Nucleolar protein 11 OS=Homo sapiens GN=NOL11 PE=1 SV=1	Q9H8H0|NOL11_HUMAN	81 kDa	human	3
Ubiquitin-like modifier-activating enzyme ATG7 OS=Homo sapiens GN=ATG7 PE=1 SV=1	O95352|ATG7_HUMAN	78 kDa	human	3
Cytosolic Fe-S cluster assembly factor NUBP2 OS=Homo sapiens GN=NUBP2 PE=1 SV=1	Q9Y5Y2|NUBP2_HUMAN	29 kDa	human	3
Transcription elongation factor B polypeptide 1 OS=Homo sapiens GN=TCEB1 PE=1 SV=1	Q15369|ELOC_HUMAN	12 kDa	human	3
39S ribosomal protein L37, mitochondrial OS=Homo sapiens GN=MRPL37 PE=1 SV=2	Q9BZE1|RM37_HUMAN	48 kDa	human	3
Bcl-2-associated transcription factor 1 OS=Homo sapiens GN=BCLAF1 PE=1 SV=2	Q9NYF8|BCLF1_HUMAN	106 kDa	human	3
Cullin-associated NEDD8-dissociated protein 2 OS=Homo sapiens GN=CAND2 PE=1 SV=3	O75155|CAND2_HUMAN	135 kDa	human	3
Ubiquitin carboxyl-terminal hydrolase isozyme L1 OS=Homo sapiens GN=UCHL1 PE=1 SV=2	P09936|UCHL1_HUMAN	25 kDa	human	3
Apoptosis regulator BAX OS=Homo sapiens GN=BAX PE=1 SV=1	Q07812|BAX_HUMAN	21 kDa	human	3
Transmembrane protein 161A OS=Homo sapiens GN=TMEM161A PE=2 SV=1	Q9NX61|T161A_HUMAN	54 kDa	human	3
Signal peptidase complex subunit 3 OS=Homo sapiens GN=SPCS3 PE=1 SV=1	P61009|SPCS3_HUMAN	20 kDa	human	3
Paired amphipathic helix protein Sin3a OS=Homo sapiens GN=SIN3A PE=1 SV=2	Q96ST3|SIN3A_HUMAN	145 kDa	human	3
40S ribosomal protein S7 OS=Homo sapiens GN=RPS7 PE=1 SV=1	P62081|RS7_HUMAN	22 kDa	human	3
LIM and senescent cell antigen-like-containing domain protein 1 OS=Homo sapiens GN=LIMS1 PE=1 SV=4	P48059|LIMS1_HUMAN	37 kDa	human	3
Adenylosuccinate synthetase isozyme 2 OS=Homo sapiens GN=ADSS PE=1 SV=3	P30520|PURA2_HUMAN	50 kDa	human	3
Lysosome-associated membrane glycoprotein 2 OS=Homo sapiens GN=LAMP2 PE=1 SV=2	P13473|LAMP2_HUMAN	45 kDa	human	3
Atlastin-2 OS=Homo sapiens GN=ATL2 PE=1 SV=2	Q8NHH9|ATLA2_HUMAN	66 kDa	human	3
Cytoplasmic dynein 1 light intermediate chain 2 OS=Homo sapiens GN=DYNC1LI2 PE=1 SV=1	O43237|DC1L2_HUMAN	54 kDa	human	3
Heat shock factor-binding protein 1 OS=Homo sapiens GN=HSBP1 PE=1 SV=1	O75506|HSBP1_HUMAN	9 kDa	human	3
Homer protein homolog 1 OS=Homo sapiens GN=HOMER1 PE=1 SV=2	Q86YM7|HOME1_HUMAN	40 kDa	human	3
Cohesin subunit SA-2 OS=Homo sapiens GN=STAG2 PE=1 SV=3	Q8N3U4|STAG2_HUMAN	141 kDa	human	3
AT-rich interactive domain-containing protein 1A OS=Homo sapiens GN=ARID1A PE=1 SV=3	O14497|ARI1A_HUMAN	242 kDa	human	3
Pituitary tumor-transforming gene 1 protein-interacting protein OS=Homo sapiens GN=PTTG1IP PE=1 SV=1	P53801|PTTG_HUMAN	20 kDa	human	3
Annexin A2 OS=Homo sapiens GN=ANXA2 PE=1 SV=2	P07355|ANXA2_HUMAN	39 kDa	human	3
Dolichyl-diphosphooligosaccharide--protein glycosyltransferase subunit DAD1 OS=Homo sapiens GN=DAD1 PE=1 SV=3	P61803|DAD1_HUMAN	12 kDa	human	3
E3 ubiquitin-protein ligase RNF213 OS=Homo sapiens GN=RNF213 PE=1 SV=3	Q63HN8|RN213_HUMAN	591 kDa	human	2
Myoferlin OS=Homo sapiens GN=MYOF PE=1 SV=1	Q9NZM1|MYOF_HUMAN	235 kDa	human	2
Dihydrolipoyl dehydrogenase, mitochondrial OS=Homo sapiens GN=DLD PE=1 SV=2	P09622|DLDH_HUMAN	54 kDa	human	2
Dolichyl-diphosphooligosaccharide--protein glycosyltransferase subunit STT3A OS=Homo sapiens GN=STT3A PE=1 SV=2	P46977|STT3A_HUMAN	81 kDa	human	2
Dolichyl-phosphate beta-glucosyltransferase OS=Homo sapiens GN=ALG5 PE=1 SV=1	Q9Y673|ALG5_HUMAN	37 kDa	human	2
Desmoglein-2 OS=Homo sapiens GN=DSG2 PE=1 SV=2	Q14126|DSG2_HUMAN	122 kDa	human	2
Nuclear mitotic apparatus protein 1 OS=Homo sapiens GN=NUMA1 PE=1 SV=2	Q14980|NUMA1_HUMAN	238 kDa	human	2
60S ribosomal protein L34 OS=Homo sapiens GN=RPL34 PE=1 SV=3	P49207|RL34_HUMAN	13 kDa	human	2
Serine palmitoyltransferase 2 OS=Homo sapiens GN=SPTLC2 PE=1 SV=1	O15270|SPTC2_HUMAN	63 kDa	human	2
60S ribosomal protein L38 OS=Homo sapiens GN=RPL38 PE=1 SV=2	P63173|RL38_HUMAN	8 kDa	human	2
Dynactin subunit 2 OS=Homo sapiens GN=DCTN2 PE=1 SV=4	Q13561|DCTN2_HUMAN	44 kDa	human	2
Cullin-3 OS=Homo sapiens GN=CUL3 PE=1 SV=2	Q13618|CUL3_HUMAN	89 kDa	human	2
5'-3' exoribonuclease 2 OS=Homo sapiens GN=XRN2 PE=1 SV=1	Q9H0D6|XRN2_HUMAN	109 kDa	human	2
WD repeat-containing protein 6 OS=Homo sapiens GN=WDR6 PE=1 SV=1	Q9NNW5|WDR6_HUMAN	122 kDa	human	2
Clathrin light chain A OS=Homo sapiens GN=CLTA PE=1 SV=1	P09496|CLCA_HUMAN	27 kDa	human	2
Melanoma inhibitory activity protein 3 OS=Homo sapiens GN=MIA3 PE=1 SV=1	Q5JRA6|MIA3_HUMAN	214 kDa	human	2
Succinyl-CoA ligase [ADP-forming] subunit beta, mitochondrial OS=Homo sapiens GN=SUCLA2 PE=1 SV=3	Q9P2R7|SUCB1_HUMAN	50 kDa	human	2
Proteasomal ubiquitin receptor ADRM1 OS=Homo sapiens GN=ADRM1 PE=1 SV=2	Q16186|ADRM1_HUMAN	42 kDa	human	2
UDP-N-acetylglucosamine--peptide N-acetylglucosaminyltransferase 110 kDa subunit OS=Homo sapiens GN=OGT PE=1 SV=3	O15294|OGT1_HUMAN	117 kDa	human	2
Golgi-specific brefeldin A-resistance guanine nucleotide exchange factor 1 OS=Homo sapiens GN=GBF1 PE=1 SV=2	Q92538|GBF1_HUMAN	206 kDa	human	2
Pyruvate carboxylase, mitochondrial OS=Homo sapiens GN=PC PE=1 SV=2	P11498|PYC_HUMAN	130 kDa	human	2
Protein Wiz OS=Homo sapiens GN=WIZ PE=1 SV=2	O95785|WIZ_HUMAN	179 kDa	human	2
Methylcrotonoyl-CoA carboxylase subunit alpha, mitochondrial OS=Homo sapiens GN=MCCC1 PE=1 SV=3	Q96RQ3|MCCA_HUMAN	80 kDa	human	2
Probable glutamate--tRNA ligase, mitochondrial OS=Homo sapiens GN=EARS2 PE=1 SV=2	Q5JPH6|SYEM_HUMAN	59 kDa	human	2
Carboxypeptidase D OS=Homo sapiens GN=CPD PE=1 SV=2	O75976|CBPD_HUMAN	153 kDa	human	2
Thioredoxin domain-containing protein 5 OS=Homo sapiens GN=TXNDC5 PE=1 SV=2	Q8NBS9|TXND5_HUMAN	48 kDa	human	2
Pre-mRNA-splicing factor SYF1 OS=Homo sapiens GN=XAB2 PE=1 SV=2	Q9HCS7|SYF1_HUMAN	100 kDa	human	2
Cell division cycle protein 23 homolog OS=Homo sapiens GN=CDC23 PE=1 SV=3	Q9UJX2|CDC23_HUMAN	69 kDa	human	2
Threonine--tRNA ligase, cytoplasmic OS=Homo sapiens GN=TARS PE=1 SV=3	P26639|SYTC_HUMAN	83 kDa	human	2
Protein CIP2A OS=Homo sapiens GN=KIAA1524 PE=1 SV=2	Q8TCG1|CIP2A_HUMAN	102 kDa	human	2
Nuclear cap-binding protein subunit 1 OS=Homo sapiens GN=NCBP1 PE=1 SV=1	Q09161|NCBP1_HUMAN	92 kDa	human	2
Protein TBRG4 OS=Homo sapiens GN=TBRG4 PE=1 SV=1	Q969Z0|TBRG4_HUMAN	71 kDa	human	2
COP9 signalosome complex subunit 5 OS=Homo sapiens GN=COPS5 PE=1 SV=4	Q92905|CSN5_HUMAN	38 kDa	human	2
Exocyst complex component 7 OS=Homo sapiens GN=EXOC7 PE=1 SV=3	Q9UPT5|EXOC7_HUMAN	83 kDa	human	2
N-acylneuraminate cytidylyltransferase OS=Homo sapiens GN=CMAS PE=1 SV=2	Q8NFW8|NEUA_HUMAN	48 kDa	human	2
RNA polymerase II-associated factor 1 homolog OS=Homo sapiens GN=PAF1 PE=1 SV=2	Q8N7H5|PAF1_HUMAN	60 kDa	human	2
Protein disulfide-isomerase OS=Homo sapiens GN=P4HB PE=1 SV=3	P07237|PDIA1_HUMAN	57 kDa	human	2
Heterogeneous nuclear ribonucleoprotein A0 OS=Homo sapiens GN=HNRNPA0 PE=1 SV=1	Q13151|ROA0_HUMAN	31 kDa	human	2
Bystin OS=Homo sapiens GN=BYSL PE=1 SV=3	Q13895|BYST_HUMAN	50 kDa	human	2
Synaptojanin-2-binding protein OS=Homo sapiens GN=SYNJ2BP PE=1 SV=2	P57105|SYJ2B_HUMAN	16 kDa	human	2
Vacuolar protein sorting-associated protein 16 homolog OS=Homo sapiens GN=VPS16 PE=1 SV=2	Q9H269|VPS16_HUMAN	95 kDa	human	2
Ras GTPase-activating-like protein IQGAP3 OS=Homo sapiens GN=IQGAP3 PE=1 SV=2	Q86VI3|IQGA3_HUMAN	185 kDa	human	2
NF-kappa-B-repressing factor OS=Homo sapiens GN=NKRF PE=1 SV=2	O15226|NKRF_HUMAN	78 kDa	human	2
Putative RNA-binding protein 15 OS=Homo sapiens GN=RBM15 PE=1 SV=2	Q96T37|RBM15_HUMAN	107 kDa	human	2
Protein ERGIC-53 OS=Homo sapiens GN=LMAN1 PE=1 SV=2	P49257|LMAN1_HUMAN	58 kDa	human	2
Nucleolar complex protein 3 homolog OS=Homo sapiens GN=NOC3L PE=1 SV=1	Q8WTT2|NOC3L_HUMAN	93 kDa	human	2
Protein FAM162A OS=Homo sapiens GN=FAM162A PE=1 SV=2	Q96A26|F162A_HUMAN	17 kDa	human	2
Histone H2A.Z OS=Homo sapiens GN=H2AFZ PE=1 SV=2	P0C0S5|H2AZ_HUMAN (+1)	14 kDa	human	2
40S ribosomal protein S26 OS=Homo sapiens GN=RPS26 PE=1 SV=3	P62854|RS26_HUMAN	13 kDa	human	2
Phospholipase A-2-activating protein OS=Homo sapiens GN=PLAA PE=1 SV=2	Q9Y263|PLAP_HUMAN	87 kDa	human	2
Solute carrier family 2, facilitated glucose transporter member 3 OS=Homo sapiens GN=SLC2A3 PE=1 SV=1	P11169|GTR3_HUMAN	54 kDa	human	2
Trafficking protein particle complex subunit 3 OS=Homo sapiens GN=TRAPPC3 PE=1 SV=1	O43617|TPPC3_HUMAN	20 kDa	human	2
Sphingosine-1-phosphate lyase 1 OS=Homo sapiens GN=SGPL1 PE=1 SV=3	O95470|SGPL1_HUMAN	64 kDa	human	2
Phosphoacetylglucosamine mutase OS=Homo sapiens GN=PGM3 PE=1 SV=1	O95394|AGM1_HUMAN	60 kDa	human	2
Guanine nucleotide-binding protein subunit beta-like protein 1 OS=Homo sapiens GN=GNB1L PE=1 SV=2	Q9BYB4|GNB1L_HUMAN	36 kDa	human	2
Splicing factor, suppressor of white-apricot homolog OS=Homo sapiens GN=SFSWAP PE=1 SV=3	Q12872|SFSWA_HUMAN	105 kDa	human	2
Tripeptidyl-peptidase 2 OS=Homo sapiens GN=TPP2 PE=1 SV=4	P29144|TPP2_HUMAN	138 kDa	human	2
Ras-related protein Rab-32 OS=Homo sapiens GN=RAB32 PE=1 SV=3	Q13637|RAB32_HUMAN	25 kDa	human	2
Protein RRP5 homolog OS=Homo sapiens GN=PDCD11 PE=1 SV=3	Q14690|RRP5_HUMAN	209 kDa	human	2
WD repeat-containing protein 36 OS=Homo sapiens GN=WDR36 PE=1 SV=1	Q8NI36|WDR36_HUMAN	105 kDa	human	2
Cleavage and polyadenylation specificity factor subunit 5 OS=Homo sapiens GN=NUDT21 PE=1 SV=1	O43809|CPSF5_HUMAN	26 kDa	human	2
Cytochrome c oxidase subunit 2 OS=Homo sapiens GN=MT-CO2 PE=1 SV=1	P00403|COX2_HUMAN	26 kDa	human	2
Growth factor receptor-bound protein 2 OS=Homo sapiens GN=GRB2 PE=1 SV=1	P62993|GRB2_HUMAN	25 kDa	human	2
U2 small nuclear ribonucleoprotein B'' OS=Homo sapiens GN=SNRPB2 PE=1 SV=1	P08579|RU2B_HUMAN	25 kDa	human	2
Nitric oxide synthase-interacting protein OS=Homo sapiens GN=NOSIP PE=1 SV=1	Q9Y314|NOSIP_HUMAN	33 kDa	human	2
Integrator complex subunit 3 OS=Homo sapiens GN=INTS3 PE=1 SV=1	Q68E01|INT3_HUMAN	118 kDa	human	2
Anaphase-promoting complex subunit 1 OS=Homo sapiens GN=ANAPC1 PE=1 SV=1	Q9H1A4|APC1_HUMAN	217 kDa	human	2
B-cell receptor-associated protein 31 OS=Homo sapiens GN=BCAP31 PE=1 SV=3	P51572|BAP31_HUMAN	28 kDa	human	2
Mannose-6-phosphate isomerase OS=Homo sapiens GN=MPI PE=1 SV=2	P34949|MPI_HUMAN	47 kDa	human	2
NF-kappa-B essential modulator OS=Homo sapiens GN=IKBKG PE=1 SV=2	Q9Y6K9|NEMO_HUMAN	48 kDa	human	2
Mediator of RNA polymerase II transcription subunit 4 OS=Homo sapiens GN=MED4 PE=1 SV=1	Q9NPJ6|MED4_HUMAN	30 kDa	human	2
Intron-binding protein aquarius OS=Homo sapiens GN=AQR PE=1 SV=4	O60306|AQR_HUMAN	171 kDa	human	2
Ribosome-binding protein 1 OS=Homo sapiens GN=RRBP1 PE=1 SV=4	Q9P2E9|RRBP1_HUMAN	152 kDa	human	2
Translation initiation factor eIF-2B subunit alpha OS=Homo sapiens GN=EIF2B1 PE=1 SV=1	Q14232|EI2BA_HUMAN	34 kDa	human	2
Mediator of RNA polymerase II transcription subunit 1 OS=Homo sapiens GN=MED1 PE=1 SV=4	Q15648|MED1_HUMAN	168 kDa	human	2
Protein HGH1 homolog OS=Homo sapiens GN=HGH1 PE=1 SV=1	Q9BTY7|HGH1_HUMAN	42 kDa	human	2
TRMT1-like protein OS=Homo sapiens GN=TRMT1L PE=1 SV=2	Q7Z2T5|TRM1L_HUMAN	82 kDa	human	2
Sec1 family domain-containing protein 2 OS=Homo sapiens GN=SCFD2 PE=1 SV=2	Q8WU76|SCFD2_HUMAN	75 kDa	human	2
Protein flightless-1 homolog OS=Homo sapiens GN=FLII PE=1 SV=2	Q13045|FLII_HUMAN	145 kDa	human	2
Guanine nucleotide-binding protein subunit alpha-14 OS=Homo sapiens GN=GNA14 PE=1 SV=1	O95837|GNA14_HUMAN	42 kDa	human	2
Vacuolar protein sorting-associated protein 18 homolog OS=Homo sapiens GN=VPS18 PE=1 SV=2	Q9P253|VPS18_HUMAN	110 kDa	human	2
TraB domain-containing protein OS=Homo sapiens GN=TRABD PE=1 SV=1	Q9H4I3|TRABD_HUMAN	42 kDa	human	2
Protein FAM91A1 OS=Homo sapiens GN=FAM91A1 PE=1 SV=3	Q658Y4|F91A1_HUMAN	94 kDa	human	2
Cytochrome c oxidase assembly factor 3 homolog, mitochondrial OS=Homo sapiens GN=COA3 PE=1 SV=1	Q9Y2R0|COA3_HUMAN	12 kDa	human	2
Inhibitor of nuclear factor kappa-B kinase subunit beta OS=Homo sapiens GN=IKBKB PE=1 SV=1	O14920|IKKB_HUMAN	87 kDa	human	2
Vacuolar protein sorting-associated protein 33A OS=Homo sapiens GN=VPS33A PE=1 SV=1	Q96AX1|VP33A_HUMAN	68 kDa	human	2
Golgi SNAP receptor complex member 2 OS=Homo sapiens GN=GOSR2 PE=1 SV=2	O14653|GOSR2_HUMAN	25 kDa	human	2
SWI/SNF-related matrix-associated actin-dependent regulator of chromatin subfamily E member 1 OS=Homo sapiens GN=SMARCE1 PE=1 SV=2	Q969G3|SMCE1_HUMAN	47 kDa	human	2
GH3 domain-containing protein OS=Homo sapiens GN=GHDC PE=1 SV=2	Q8N2G8|GHDC_HUMAN	58 kDa	human	2
CTP synthase 2 OS=Homo sapiens GN=CTPS2 PE=1 SV=1	Q9NRF8|PYRG2_HUMAN	66 kDa	human	2
Desmoglein-1 OS=Homo sapiens GN=DSG1 PE=1 SV=2	Q02413|DSG1_HUMAN	114 kDa	human	2
Proteasome subunit alpha type-5 OS=Homo sapiens GN=PSMA5 PE=1 SV=3	P28066|PSA5_HUMAN	26 kDa	human	2
Up-regulated during skeletal muscle growth protein 5 OS=Homo sapiens GN=USMG5 PE=1 SV=1	Q96IX5|USMG5_HUMAN	6 kDa	human	2
SLAIN motif-containing protein 2 OS=Homo sapiens GN=SLAIN2 PE=1 SV=2	Q9P270|SLAI2_HUMAN	63 kDa	human	2
m7GpppX diphosphatase OS=Homo sapiens GN=DCPS PE=1 SV=2	Q96C86|DCPS_HUMAN	39 kDa	human	2
Set1/Ash2 histone methyltransferase complex subunit ASH2 OS=Homo sapiens GN=ASH2L PE=1 SV=1	Q9UBL3|ASH2L_HUMAN	69 kDa	human	2
Creatine kinase U-type, mitochondrial OS=Homo sapiens GN=CKMT1A PE=1 SV=1	P12532|KCRU_HUMAN	47 kDa	human	2
Gem-associated protein 2 OS=Homo sapiens GN=GEMIN2 PE=1 SV=1	O14893|GEMI2_HUMAN	32 kDa	human	2
EH domain-containing protein 1 OS=Homo sapiens GN=EHD1 PE=1 SV=2	Q9H4M9|EHD1_HUMAN	61 kDa	human	2
V-type proton ATPase subunit B, brain isoform OS=Homo sapiens GN=ATP6V1B2 PE=1 SV=3	P21281|VATB2_HUMAN	57 kDa	human	2
Glutaminyl-peptide cyclotransferase-like protein OS=Homo sapiens GN=QPCTL PE=1 SV=2	Q9NXS2|QPCTL_HUMAN	43 kDa	human	2
Protein deglycase DJ-1 OS=Homo sapiens GN=PARK7 PE=1 SV=2	Q99497|PARK7_HUMAN	20 kDa	human	2
Gamma-tubulin complex component 4 OS=Homo sapiens GN=TUBGCP4 PE=1 SV=1	Q9UGJ1|GCP4_HUMAN	76 kDa	human	2
39S ribosomal protein L44, mitochondrial OS=Homo sapiens GN=MRPL44 PE=1 SV=1	Q9H9J2|RM44_HUMAN	38 kDa	human	2
2-oxoisovalerate dehydrogenase subunit beta, mitochondrial OS=Homo sapiens GN=BCKDHB PE=1 SV=2	P21953|ODBB_HUMAN	43 kDa	human	2
General transcription factor 3C polypeptide 3 OS=Homo sapiens GN=GTF3C3 PE=1 SV=1	Q9Y5Q9|TF3C3_HUMAN	101 kDa	human	2
NADH dehydrogenase [ubiquinone] flavoprotein 2, mitochondrial OS=Homo sapiens GN=NDUFV2 PE=1 SV=2	P19404|NDUV2_HUMAN	27 kDa	human	2
Inhibitor of nuclear factor kappa-B kinase subunit alpha OS=Homo sapiens GN=CHUK PE=1 SV=2	O15111|IKKA_HUMAN	85 kDa	human	2
Vacuolar protein sorting-associated protein 52 homolog OS=Homo sapiens GN=VPS52 PE=1 SV=1	Q8N1B4|VPS52_HUMAN	82 kDa	human	2
Pre-mRNA-processing factor 40 homolog A OS=Homo sapiens GN=PRPF40A PE=1 SV=2	O75400|PR40A_HUMAN	109 kDa	human	2
COUP transcription factor 1 OS=Homo sapiens GN=NR2F1 PE=1 SV=1	P10589|COT1_HUMAN	46 kDa	human	2
3-ketoacyl-CoA thiolase, peroxisomal OS=Homo sapiens GN=ACAA1 PE=1 SV=2	P09110|THIK_HUMAN	44 kDa	human	2
Ras-related protein Rab-31 OS=Homo sapiens GN=RAB31 PE=1 SV=1	Q13636|RAB31_HUMAN	22 kDa	human	2
Protein Njmu-R1 OS=Homo sapiens GN=C17orf75 PE=1 SV=2	Q9HAS0|NJMU_HUMAN	45 kDa	human	2
Ribonucleoside-diphosphate reductase large subunit OS=Homo sapiens GN=RRM1 PE=1 SV=1	P23921|RIR1_HUMAN	90 kDa	human	2
Glutathione S-transferase Mu 3 OS=Homo sapiens GN=GSTM3 PE=1 SV=3	P21266|GSTM3_HUMAN	27 kDa	human	2
Ubiquitin carboxyl-terminal hydrolase 28 OS=Homo sapiens GN=USP28 PE=1 SV=1	Q96RU2|UBP28_HUMAN	122 kDa	human	2
ATP-dependent zinc metalloprotease YME1L1 OS=Homo sapiens GN=YME1L1 PE=1 SV=2	Q96TA2|YMEL1_HUMAN	86 kDa	human	2
Cysteine and histidine-rich protein 1 OS=Homo sapiens GN=CYHR1 PE=1 SV=2	Q6ZMK1|CYHR1_HUMAN	41 kDa	human	2
Serine/threonine-protein kinase A-Raf OS=Homo sapiens GN=ARAF PE=1 SV=2	P10398|ARAF_HUMAN	68 kDa	human	2
Drebrin OS=Homo sapiens GN=DBN1 PE=1 SV=4	Q16643|DREB_HUMAN	71 kDa	human	2
Translation factor GUF1, mitochondrial OS=Homo sapiens GN=GUF1 PE=1 SV=1	Q8N442|GUF1_HUMAN	74 kDa	human	2
Aurora kinase A OS=Homo sapiens GN=AURKA PE=1 SV=2	O14965|AURKA_HUMAN	46 kDa	human	2
Phosphatidylinositol 4-kinase type 2-alpha OS=Homo sapiens GN=PI4K2A PE=1 SV=1	Q9BTU6|P4K2A_HUMAN	54 kDa	human	2
WD repeat-containing protein 18 OS=Homo sapiens GN=WDR18 PE=1 SV=2	Q9BV38|WDR18_HUMAN	47 kDa	human	2
RNA cytidine acetyltransferase OS=Homo sapiens GN=NAT10 PE=1 SV=2	Q9H0A0|NAT10_HUMAN	116 kDa	human	2
Pentatricopeptide repeat domain-containing protein 3, mitochondrial OS=Homo sapiens GN=PTCD3 PE=1 SV=3	Q96EY7|PTCD3_HUMAN	79 kDa	human	2
Condensin-2 complex subunit G2 OS=Homo sapiens GN=NCAPG2 PE=1 SV=1	Q86XI2|CNDG2_HUMAN	131 kDa	human	2
Protein MTO1 homolog, mitochondrial OS=Homo sapiens GN=MTO1 PE=1 SV=2	Q9Y2Z2|MTO1_HUMAN	80 kDa	human	2
Protein RER1 OS=Homo sapiens GN=RER1 PE=1 SV=1	O15258|RER1_HUMAN	23 kDa	human	2
Syntaxin-12 OS=Homo sapiens GN=STX12 PE=1 SV=1	Q86Y82|STX12_HUMAN	32 kDa	human	2
Tyrosine--tRNA ligase, cytoplasmic OS=Homo sapiens GN=YARS PE=1 SV=4	P54577|SYYC_HUMAN	59 kDa	human	2
Protein mago nashi homolog OS=Homo sapiens GN=MAGOH PE=1 SV=1	P61326|MGN_HUMAN (+1)	17 kDa	human	2
28S ribosomal protein S34, mitochondrial OS=Homo sapiens GN=MRPS34 PE=1 SV=2	P82930|RT34_HUMAN	26 kDa	human	2
ATP-dependent RNA helicase DDX18 OS=Homo sapiens GN=DDX18 PE=1 SV=2	Q9NVP1|DDX18_HUMAN	75 kDa	human	2
Nuclear pore complex protein Nup214 OS=Homo sapiens GN=NUP214 PE=1 SV=2	P35658|NU214_HUMAN	214 kDa	human	2
28S ribosomal protein S16, mitochondrial OS=Homo sapiens GN=MRPS16 PE=1 SV=1	Q9Y3D3|RT16_HUMAN	15 kDa	human	2
Palmitoyl-protein thioesterase 1 OS=Homo sapiens GN=PPT1 PE=1 SV=1	P50897|PPT1_HUMAN	34 kDa	human	2
Ubiquitin-like protein 4A OS=Homo sapiens GN=UBL4A PE=1 SV=1	P11441|UBL4A_HUMAN	18 kDa	human	2
Integrator complex subunit 11 OS=Homo sapiens GN=CPSF3L PE=1 SV=2	Q5TA45|INT11_HUMAN	68 kDa	human	2
Syntaxin-18 OS=Homo sapiens GN=STX18 PE=1 SV=1	Q9P2W9|STX18_HUMAN	39 kDa	human	2
Tubulin-specific chaperone E OS=Homo sapiens GN=TBCE PE=1 SV=1	Q15813|TBCE_HUMAN	59 kDa	human	2
DNA-directed RNA polymerases I, II, and III subunit RPABC5 OS=Homo sapiens GN=POLR2L PE=1 SV=1	P62875|RPAB5_HUMAN	8 kDa	human	2
ADP-ribosylation factor-like protein 2 OS=Homo sapiens GN=ARL2 PE=1 SV=4	P36404|ARL2_HUMAN	21 kDa	human	2
Cellular nucleic acid-binding protein OS=Homo sapiens GN=CNBP PE=1 SV=1	P62633|CNBP_HUMAN	19 kDa	human	2
Transmembrane protein 70, mitochondrial OS=Homo sapiens GN=TMEM70 PE=1 SV=2	Q9BUB7|TMM70_HUMAN	29 kDa	human	2
ER membrane protein complex subunit 7 OS=Homo sapiens GN=EMC7 PE=1 SV=1	Q9NPA0|EMC7_HUMAN	26 kDa	human	2
CCR4-NOT transcription complex subunit 10 OS=Homo sapiens GN=CNOT10 PE=1 SV=1	Q9H9A5|CNO10_HUMAN	82 kDa	human	2
RNA 3'-terminal phosphate cyclase-like protein OS=Homo sapiens GN=RCL1 PE=1 SV=3	Q9Y2P8|RCL1_HUMAN	41 kDa	human	2
E3 ubiquitin-protein ligase MARCH5 OS=Homo sapiens GN=MARCH5 PE=1 SV=1	Q9NX47|MARH5_HUMAN	31 kDa	human	2
Zinc finger MYM-type protein 4 OS=Homo sapiens GN=ZMYM4 PE=1 SV=1	Q5VZL5|ZMYM4_HUMAN	173 kDa	human	2
Nucleosome assembly protein 1-like 4 OS=Homo sapiens GN=NAP1L4 PE=1 SV=1	Q99733|NP1L4_HUMAN	43 kDa	human	2
Phosphoglycolate phosphatase OS=Homo sapiens GN=PGP PE=1 SV=1	A6NDG6|PGP_HUMAN	34 kDa	human	2
Origin recognition complex subunit 4 OS=Homo sapiens GN=ORC4 PE=1 SV=2	O43929|ORC4_HUMAN	50 kDa	human	2
Protein disulfide-isomerase A3 OS=Homo sapiens GN=PDIA3 PE=1 SV=4	P30101|PDIA3_HUMAN	57 kDa	human	2
Ubiquitin carboxyl-terminal hydrolase 5 OS=Homo sapiens GN=USP5 PE=1 SV=2	P45974|UBP5_HUMAN	96 kDa	human	2
Ribosomal protein S6 kinase alpha-3 OS=Homo sapiens GN=RPS6KA3 PE=1 SV=1	P51812|KS6A3_HUMAN	84 kDa	human	2
Lethal(2) giant larvae protein homolog 1 OS=Homo sapiens GN=LLGL1 PE=1 SV=3	Q15334|L2GL1_HUMAN	115 kDa	human	2
Vesicle-associated membrane protein 3 OS=Homo sapiens GN=VAMP3 PE=1 SV=3	Q15836|VAMP3_HUMAN	11 kDa	human	2
Protein FAM98B OS=Homo sapiens GN=FAM98B PE=1 SV=1	Q52LJ0|FA98B_HUMAN	37 kDa	human	2
Threonylcarbamoyladenosine tRNA methylthiotransferase OS=Homo sapiens GN=CDKAL1 PE=1 SV=1	Q5VV42|CDKAL_HUMAN	65 kDa	human	2
Transmembrane protein 65 OS=Homo sapiens GN=TMEM65 PE=1 SV=2	Q6PI78|TMM65_HUMAN	25 kDa	human	2
Neuropathy target esterase OS=Homo sapiens GN=PNPLA6 PE=1 SV=2	Q8IY17|PLPL6_HUMAN	150 kDa	human	2
Protein NDRG1 OS=Homo sapiens GN=NDRG1 PE=1 SV=1	Q92597|NDRG1_HUMAN	43 kDa	human	2
Sodium-coupled neutral amino acid transporter 2 OS=Homo sapiens GN=SLC38A2 PE=1 SV=2	Q96QD8|S38A2_HUMAN	56 kDa	human	2
Evolutionarily conserved signaling intermediate in Toll pathway, mitochondrial OS=Homo sapiens GN=ECSIT PE=1 SV=1	Q9BQ95|ECSIT_HUMAN	49 kDa	human	2
Sentrin-specific protease 3 OS=Homo sapiens GN=SENP3 PE=1 SV=2	Q9H4L4|SENP3_HUMAN	65 kDa	human	2
Prefoldin subunit 2 OS=Homo sapiens GN=PFDN2 PE=1 SV=1	Q9UHV9|PFD2_HUMAN	17 kDa	human	2
3-mercaptopyruvate sulfurtransferase OS=Homo sapiens GN=MPST PE=1 SV=3	P25325|THTM_HUMAN	33 kDa	human	2
39S ribosomal protein L19, mitochondrial OS=Homo sapiens GN=MRPL19 PE=1 SV=2	P49406|RM19_HUMAN	34 kDa	human	2
Transmembrane emp24 domain-containing protein 1 OS=Homo sapiens GN=TMED1 PE=1 SV=1	Q13445|TMED1_HUMAN	25 kDa	human	2
Ferrochelatase, mitochondrial OS=Homo sapiens GN=FECH PE=1 SV=2	P22830|HEMH_HUMAN	48 kDa	human	2
Protein FAM3C OS=Homo sapiens GN=FAM3C PE=1 SV=1	Q92520|FAM3C_HUMAN	25 kDa	human	2
Queuine tRNA-ribosyltransferase subunit QTRTD1 OS=Homo sapiens GN=QTRTD1 PE=1 SV=1	Q9H974|QTRD1_HUMAN	47 kDa	human	2
BRCA1-associated ATM activator 1 OS=Homo sapiens GN=BRAT1 PE=1 SV=2	Q6PJG6|BRAT1_HUMAN	88 kDa	human	2
Ras-related protein Rap-2b OS=Homo sapiens GN=RAP2B PE=1 SV=1	P61225|RAP2B_HUMAN	21 kDa	human	2
F-actin-capping protein subunit alpha-2 OS=Homo sapiens GN=CAPZA2 PE=1 SV=3	P47755|CAZA2_HUMAN	33 kDa	human	2
Translation initiation factor eIF-2B subunit epsilon OS=Homo sapiens GN=EIF2B5 PE=1 SV=3	Q13144|EI2BE_HUMAN	80 kDa	human	2
Nucleolar GTP-binding protein 2 OS=Homo sapiens GN=GNL2 PE=1 SV=1	Q13823|NOG2_HUMAN	84 kDa	human	2
Methyltransferase-like protein 16 OS=Homo sapiens GN=METTL16 PE=1 SV=2	Q86W50|MET16_HUMAN	64 kDa	human	2
Mitochondrial-processing peptidase subunit beta OS=Homo sapiens GN=PMPCB PE=1 SV=2	O75439|MPPB_HUMAN	54 kDa	human	2
Prefoldin subunit 6 OS=Homo sapiens GN=PFDN6 PE=1 SV=1	O15212|PFD6_HUMAN	15 kDa	human	2
Cell division cycle protein 27 homolog OS=Homo sapiens GN=CDC27 PE=1 SV=2	P30260|CDC27_HUMAN	92 kDa	human	2
3-beta-hydroxysteroid-Delta(8),Delta(7)-isomerase OS=Homo sapiens GN=EBP PE=1 SV=3	Q15125|EBP_HUMAN	26 kDa	human	2
TGF-beta-activated kinase 1 and MAP3K7-binding protein 2 OS=Homo sapiens GN=TAB2 PE=1 SV=1	Q9NYJ8|TAB2_HUMAN	76 kDa	human	2
Vacuolar fusion protein MON1 homolog B OS=Homo sapiens GN=MON1B PE=1 SV=1	Q7L1V2|MON1B_HUMAN	59 kDa	human	2
Ras-related GTP-binding protein C OS=Homo sapiens GN=RRAGC PE=1 SV=1	Q9HB90|RRAGC_HUMAN (+1)	44 kDa	human	2
Alpha-1-antitrypsin OS=Homo sapiens GN=SERPINA1 PE=1 SV=3	P01009|A1AT_HUMAN	47 kDa	human	2
Estradiol 17-beta-dehydrogenase 8 OS=Homo sapiens GN=HSD17B8 PE=1 SV=2	Q92506|DHB8_HUMAN	27 kDa	human	2
Tricarboxylate transport protein, mitochondrial OS=Homo sapiens GN=SLC25A1 PE=1 SV=2	P53007|TXTP_HUMAN	34 kDa	human	2
Dynein light chain 1, cytoplasmic OS=Homo sapiens GN=DYNLL1 PE=1 SV=1	P63167|DYL1_HUMAN	10 kDa	human	2
Protein SDA1 homolog OS=Homo sapiens GN=SDAD1 PE=1 SV=3	Q9NVU7|SDA1_HUMAN	80 kDa	human	2
Cysteine desulfurase, mitochondrial OS=Homo sapiens GN=NFS1 PE=1 SV=3	Q9Y697|NFS1_HUMAN	50 kDa	human	2
SRSF protein kinase 1 OS=Homo sapiens GN=SRPK1 PE=1 SV=2	Q96SB4|SRPK1_HUMAN	74 kDa	human	2
